# Supplementary material for: Recurrent Plant-Specific Duplications of KNL2 and its Conserved Function as a Kinetochore Assembly Factor
Source: Mol Biol Evol. 2022 Jun 7;39(6):msac123. doi: 10.1093/molbev/msac123 (PMC9210943; doi:10.1093/molbev/msac123)
Supplement: msac123_Supplementary_Data [file msac123_supplementary_data.zip]

Archive with 10 entries (10 files):
- Supplementary Figures S1-S13.pdf
- Supplementary Tables.pdf
- Supplementary_File_1_KNL2_sequences.txt
- Supplementary_File_2_Selaginella_KNL2_protein_cDNA_genomic.pdf
- Supplementary_File_3_Phylogenetic_KNL2_align.pdf
- Supplementary_File_4_Phylogenetic_KNL2_brassicales_align.txt
- Supplementary_File_5_gamma_KNL2_alignment.pdf
- Supplementary_FIle_6_delta_KNL2_alignment.pdf
- Supplementary_File_7_Positive_selection_betaKNL2_cds_align.txt
- Supplementary_File_8_Mutant analysis statistical data.xlsx
