# Supplementary material for: Recurrent Plant-Specific Duplications of KNL2 and its Conserved Function as a Kinetochore Assembly Factor
Source: Mol Biol Evol. 2022 Jun 7;39(6):msac123. doi: 10.1093/molbev/msac123 (PMC9210943; doi:10.1093/molbev/msac123)
Supplement: msac123_Supplementary_Data [file msac123_supplementary_data.zip › Supplementary_File_1_KNL2_sequences.txt]

>Colocasia_esculenta_MQL87308.1
MGNSSSSVPPRASEADERSHREAGGVAASPPSSSTTSCASSFEKTVLLHDWWLIKAEDECSRARLAVGGLATTGFQFFEPVSSPLCSRLDKKAVRIFKSALIVKRYDGYTIETADGITVRIQGLINASRTHQNGFPSEACNHFRIGFPYGWKDYADRYFQTDTKGNGAPTCASDIHDCSMDSANTSSYCFPACSKEFPVGRIVDCFNSICKEIVDGAERSTDTAQNLCKNNDCKENTNGIVAQTNGSTVVSDGNSNVAEENAYMATNNDTLGGLKQVSSHVSNDSLLCGNMNNDSLLEEVTGFQRESLATVVAGPDNEKQQLGHASIDVDGLMKDIDGNTCCINAPSAVDSGAKVLLSKSLPENWEESVSIEPNENHPSNEAEQVVHLSVTTLSHESDVEHMNSPRVQLNPVSSDTACNAKRACNSFNNNYVRYRHLSVSQNFAGINHNQGESRGFSHLDGAKVGFTNAMHLEVSDVTGNSSHMASDHTLSRHSDENTVGSVASMMAPSNRTPAKQVAIIDRGRYEKISPSSCMKDLKGKFGGYLNSATKVPSSMFVKDVNHCPDNWEMRLIDSNTMDLGSEEVLAECFYNEANDLQPESSKKLPSHTSDSAYGPSNIDNNPEENSTDLPDVGMTVSESRNKQFFLRRSERLSKLKIPAEDAERSLEHNKGNLHETKCGRPSNEDRMHIDLEGNNISSKKHDLGASQEELMKSQDRCVSHSQEKKKNGRNKNQSVADTGKNRVLSFSDGYSFMNSENIVRDTHDLMRNRIEADAQNLDMPTGEQSNSRVGISCVAERAKQVRQLIEADAQNLDIPTGEQSNSGVGISCVAEYAKEVCQPDVHVNAQPNDGKSPARPARRSRKKSHFASHVGKTPLTRQRTKELSLASPALLNFKRSRSGRLLVPTLANWCQQILYDVVLFLWMFKFSQDGSVAGILTGVDAIKCDRRVGGQGDAGARALGRGRRRGGGVRARATPTRSAATPRLASDGDGRTRRLAGERDGAALVGGRGGGGAGGRAPGRPAMARGRAAERLRAIGFGFGEGELGFLV
>Phoenix_dactylifera_XP_008806422.1
METEEKTTPRKRDEAATAALGSSVTPMGRSSSSTTPGPGGSNPTPGTPFTRFSSSSSSDKNSVLLSDWWLVKAESGAGGKRLAVSGFTSRQQAVRIFSSAPVVKRYDAYTLETEDGITVIIQGMINKIRTRDNGFPPEVCNRFLVGFPYNWDYYADEYLRKSSTCSSNSSSSAGSGEQSKDSAVGAGGTSPVCVKEFPVRRICDILISSGDTLSRNFTENLKKFFRDPSLNQILQKPFFAGEKCSEHEMDKSDQKYENDKGFATAIIHDAEGHVTSHAEEGGRRNDLHAGNVLEENSDFNHDISYDSLMHESRETDSQPAVETTCQTETGTAMQREMLLTKTREVEKDNDLASSVPMDCDNVDHVPDCIEGKESVESRLDSCNVGMNCLLKGSLPKESILSKHEHEEEPGDDAVRRQHHVEILRIPNVGVSDDLLVPKDCDPKNANSLNVKMSVGSENYLVSDVTKSLKAPMTQDDRTSSKISSQNEVMVHSTVLVFQGDADSHHVEGRGRDLNNLKSPNVGITRISKDSSSNEIDNMCHSIFEKIERCKFPAARDPTSPIGSAADMKSTRASEVKKSPINKHLTKVVKKAGRKKESIQKKDQKCAECINSKVCLHGTEELSSTGNVQDDVPLITLRTRNVHRNSSASSEGKPVESSTNVKANALSTRMKSSKKKGYDNQMAGCSPEVEKIGVGSALMDHNIVNAANDTKHASRHKHTQGVMHRQGHLDNSAKEQSSSNKTLAMSGENILKITNDQNAKISEVLIMEQPSGEKTLHTTRRKTAWRPISSAYQTPNTRGKARQLSMASPESLNLKRSRSGRLIVPPLANWCQQIIYNADGSIAGIRGAHVLNSPKIGSQSEPVKKRKKFT
>Ceratopteris_richardii_gene01725
MATHGLRLDASARNRFCSDVTHTENYCNHCCGHHSLSSPTRSKFSSPEISWVHQQKQFARDPDDAFRRGFCSARYFVQSSVQPPTPHQDYEFLYPASTSMSEGTPGGASRSFEPCSSSAWLSSARGFNLERNSEREDLCTIGYETCSVQSNQVTLYSWYLIKCEGASDSVGVSVGGFLGTGGIEKFESASIVQRMEKCILMAQDGVKIRLAGLINGSTSVANGFSQNLVESFLSGFPYTWNHLLYSELRASKMKQPDHQGFHEGLSETVEVSQLSFKGSHADQLKEIPFSNQVKDHHGYPEVLAEIELYAKQTSRKIQIEDKNVEFSNQTVSTDNDDFKQGLSKNDVVMHSEMGASLQQCSLDASLTNIEMKGKNEELNNQAITTDHGNSEIGTFKDDLLITSDTVTPLEKDILNSSHSIEKDLEASRYNGQFTDHVRSNSRRTSKAQSPHTRKKGGTVNNQSCVGSSPAIQTNQCTRMTRSMHKVSMHQDHSKNNDSLLPDRVDNGGNAGSYSGKNVAGDCHRQASFTMSQKNNKGKSDHTKTLNTTSCASKDGDEDITQETESKLNVDANLDPKPVCLEKVVTISSDKNDDDKDSDRQDMPMLARKSETNANVECSTLKANIKKHRKSNKESDVAVKDPGQITRHLEKEVGTASSDENDDDKDHDRQDTPMSVRKSEANANMEGSTVKVNTKKHRKSNKEYDVAVKDPGQATRHLKKEVVTVASDKNDDDKDPDRQDMRTSVRKSEANANMECSTVKVNTKKHRKSNKECGVAVKDPGQSTRHLDILPALPSPRVPVPKQLVSEAFGLKTSRSGRLLVPPLAHWCGQSLLRDKDGGLLQYLMVQKTRKIIL
>Anthoceros_angustus_AANG012187
MLERGGDGVPPCGPRGRQWSSRLPLFTKPSSRCAGLRPHAPAQHDRRRDACSREFDCGEDSYDAFRQQQLEPQPEHQQHQQNQHCGFLEQSGYDEAEGMHGSARAPHSPFERRGEGCRCWSCSSRVRFRSEDSEGKSPEEHRSWRRDAGRRPKECEHDGCRCRAGLRGRGSVSPCQSDSFRHFSRLGPNTPSDTSTSGSGRQGLDELRARDVPLMAWHGRQRPAPAEKQVSLRRWFLVRCDDKEAEDVVDATNPRVAVGGMHTSESFELQTVRSTMIVERIEKSRLRTKDGVEIRLMGCIDAETTIANGFSVKVVHHFLTGFPFVWKHFLELFLSNDTTPKSDIPLYLPETPVTPDAAATGFKFGGREGVSCRGVGSNEVESPKTVAILSPLPATPTPATQTCVESTETQELDNLNIVAAMLSPAPATPTTCLESTEKEELENPNVVATSSPLLGAQVLEDLGCHDAHLDRQEETGACTSQLKGKRSRKGRVPPVRVYKLRSSAGELEHGLPDRLGTTRKRGVKRQRDIDTATGYRIMDDNDEGPAGGSSTNGKEKEDQVERSGNNSCGGLERQMEAPAGASEGSDLEKNIGPSSTALEKDGRERVVRPAEGELSNCDILIHVNEVEVEQPPKARGNCMGGVELQIEAHMVHTEVSTNLETLGPSIIASSKDEIGLEDHLVTQLEDEAQLEEMLLDRELQEERTGDGEEEDRTELVGVHPDIEQGDSRELEEVHPGRQEEDGRVLEEVPRDMQQDAGRGLDEVPLDIQRDATSEVEDLHVHIQQNAGTELKDLHLDIAQYAGIELKELHFDVAHDADRELKDVCLDRLDKVGRELDEVRPDRGIEDGIEFEELHPDRQGASGEELGEVRTDLEQEDGSHLEEVHPDNGWEGGLALVVFHDRGSEGGAKPEEHPHAGKITSSNELGDSHPEVGGRKGVKRPREETFDAPKSAPTEDIDGVDSAGSDKVSRTGNRYTRRGSKKRNCKVTPKNPTIERKSDMQKQLASSGCQSRRSKTSMIPPPLPTPCVSVTTDLVSQAYGLKISRSGRLLVPPLAYWRNQTTARDKDGGIIAIMDGFDENETPDTGCFNFEPPKEKRAVKLQRQLQQAAEERQQVTRAKASKKRRQAVAK*
>Azolla_filiculoides0019.g015039
MEALLTTIFQHHQQNHIPSGSPNFLKPTEIHQSFRQRGPSDLCFSSTPSYPSEERRRRISSGRSSEPSFSKFSASEGITAYNVSENAYIPRTPQTEDFGMASSSPYVQPASNAKFIPSAYTQPRNCERQDFRMASAVNGSDHHMTAPQKQVKLYRWYLIKCGTSSVEIAVGGLLSPGTVGSRRQEMAAITKRNDKCRLMTKDGVEVRLTGLIDDCTTIANGFSVEIVHLFLSGFPYTWNHLLQNEFQTCTIKNPICLGSGTDALNSIETSELNFEGCANKEKCLPLLYNSQMDTSAPSGKKVDATAYQENNTKLPLDEILQLSASSAMGGQDLQKYGTHTAPSTHNTMELHETTSSSQKSKDELHENAPVEKTDNVLGVPREIGEAHVLDSPVIPKENVRKTRDGREKSTQKSQLPKRVTRSMQRASRHMDGNENKIMNGATNCADASENIQRTNLEAKDVNASFKVITDTPIKEEAVAHLKKSMRKSGKNNRQQNDMKEDFVDSAQNLNSFVDKDVDIIMDTIEHLEGDEHTPQESEHAAEVLIDSSNGTIDQGKGTVKNSAQHSINIESMPDGEMEGKIHSRSEGRRLSSAEVIDFPNCFQEICTESQSCKEKQTEIFPPIKRKMQSRPGEKRLSSSLYFPNSSQETETERHGEKEAEMIPSLKGKAQLRSGERTSCNSESDLTNSLEDEKTGTGSQSHEDNEMHGSCRLGLISLTKGKIQSISEERRLSSSEVIDLPDCLQEIGDESQSHAREMRTPCRTGMIPPPLPSPSVPVSKNLISAAFGLKTSRSGRLLVPPLAHWCSQSIVRDKDGGIIAISNGSMNMDTSESGYSKFRPPAETNLQNLQKRLHEAAVEGLKKKTMNKKKKVKRN*
>Azolla_filiculoides0032.g024707
MQTQKLIQISKPFDQSRSQPSFLRLLLPLLLKTKQDCDHLHCDHNNRSQKNKNHSNRAPSRNMDSAGNSSPSTTKNKAHCCHSTPISTHSMAAHTPWCQNRGQNCAQSTDINTGDGIEPPYRSLLRPNQSSQSPFADYILSPQYDHHHQHRQSSWGDISPPARERFASRDSNAVGALGFASHECDDLGSRGFAPSSKHLSRDFDDLGACGFAPTRKGFSCEINDSGSFGFTPGSKIFSRELGPRGFMSHEFNGLGPHGFASRDIDNLGFRGFASPAVEEIYEGICAENYLYILESNLVLEKANYASNLYRAIDNETFETTAIIKRLEERKLLSKNGIVVNLVGTINDCATIANGFPHQMVQLFLSGFPNIWNLLVGMAFPVKQLGATSCSEFLGGGVMPESLTLERDTKHARQSLFSECKEKLPSSCLDFGNRAQADTEKNSLVDGNINIQITPKRRESNLDSETTRDPNEGIMQDNPLHIRMECYNENKEEPVDADIAININTLEEKFLSKNSKLDVDKCEAVTTCADIGAAADSCGVLNQSLKVACIESPIRDACETEQDMGAVASVDGSRKRKVRFRSKNESVAGSSSQTQKSSETHSKRVCQEPFDKLDQEPESTPAQNMDMETQLLSKGISHKKGISKKRGKPKKKVRLCLSKPRRSNKCMISKQKQGMVKNPVSLHEEEKMDTSENPKVASGEQEDCRGEMQQTKNIDDDRNNGNDPASCNEENYMEADQGSQWENKNCREMAHQKVDTKARIESCVSRCSLSTINSPEDECSVKDTPTDISACKVARNRLPPPLPMPTVSVSNQLVSKAFGLKTSRSGRLLVPPLAHWRNQSIVRDSDGGIIAIEDGSADTMGVDTGRFNFKPPLEARARKLQKWLSVTASKCFMQKLNSRANKKKRNVT*
>Marchantia_polymorpha_0034s0011.1.p
MDNIQRSHALGRREGSCKQRATLMAMHGGLHSRRDSGTLGRSEPCCEATFSRNNAGVTANSVATPFHLPNGRHGSHSSFNCRSSCHFHERFSVHDEHAESARRAAKFAQTSCHRRTATQSSCDCGHCQGRDLREDSEAQVSEENVRYRRGASVPDTQAGTGPSHAEEGCGCCHPSGSVLGRNDGGDDFDDRIRALGGTPCFSLSDDLPYRATANAFMSKPSSVSRKGSPDLSRIESMHRALAATKASVKQVILYGWFLKRPSSSNGSASCSAVPQVVIGGYKSAGMSESDYFESGLIVQRLERWRLQTSHGLEVGLMGMINVSKSVANGFPEALVQCFMIGFPSAWSYMISNFGMGSLSDDKTDLPSSSAVPSNATGQAQDPRNYRREVLLNTAPLEGDPVRIILSSSLFIAPDEARMIALRRLSSSNNLQGGVESDATSAPQSVNTQEGLDRARNDRNSCYGAINTGNHSASHDPMPSRLVERAVTQEVLPEGGEEHSVRLGDHNKTRNGSDSCYDAINTRNQVSSHDPRPSRLSERRATQVVLVEGDEIGDGLEDVVSSPTPKDEVSVEGAVAVDLDVSERTPNEEAQPNIDWGEFLGDGNSRDQEYEAGLKLCDEANVTQEGTVHVAVVGAVDTDCNCPGVSYLKLTCASCGCTGIDLDVTTGASQDGESKADLNIKVSSIEFPNRGNEPAAGCAELSEDSSDFTTKRPFQGPVSEEGEEKPSKMLCETHASSLEIRLPATAAIGNDANGSDSGQPIVVGTEAGLMQDSIPCTPLQESKKRSRNSTETPGPTEETILMCNILSHAGPSVLPSQSRTNAPVSEILLNDIDRESVDTAVEPCQEEVIVSAKELAVDESTTRKKRKKSVGAALGRPSIHSVDSDPGLPRDDGLLATEVFSSNSQMTSFVSLRRSRRRSVAESSSRSQSGKESSEVLVVGDEGGKESIHVLKSNREPKGGADVTYFHKDVKEFRVPVVACRNEAGTESNHAMKSDQKLETDEENGCKENKQVVTPGNNKGSRKSRKYYKGRRKKSTKRVGFVEKDTGMNHHSGGSRPEELKSKLHKDSLGTSACGETHIEGGTDHCLQVPREIPAPISQKHQRSSSRRNYRMRRKDHDRETDLQTSGEGQGDAADGGLNQGLEDADKAAKSTKRLKNTAERSFSGSRRASPKVLNRVIQKSQPQRRKNKFSASIVPPPPPAPRVVDKTKVPEAFGLKKSRHGRVLVPRLATWRNQSIKYDMDGSIIAIAEGFEGAEGESGTGCYNFKPPTDKEARTMQRKLQKAAELART*
>Physcomitrella_patens00338G00350
MSCQLQPGAEGSLSESVHFPPTSSFLEHQGYQGDVRMGMAPPLSSFSRAPPPRSPFLHDDGRAGSRYVHSGGFDRQGYDYAVHRHSCGDHLELHSGSLLEHLLLQENQKALRIASLVQSQASGCLSGCLSCGLGEKRLRYKDSEERMVADQRHCCPRSVGEEPSRSVNLGAEADPVECADEWFRQPRPRESVGGVGERSQAKISFFEDELGRSLCQERRTVFPVSRPVLSHSQASHHIHDHQDHLVGAQESSVPIYGFSDGDGRVRQRWPSQRPAYSGNGVEVDGWQRATRSVSRVGSVTATEQDRLSLPDIAAGSLPTVLVGSPHRPVGDASRPTQSARTTSQNLLRMSNSVEPSSRDKPLQEASTQRVVTQGPVSLTGWYIMKVQTADVGRVVETKVAVGGRLVQGGEHVKTSPIVNRLDFHKVVTEDGVEVSLEGSMDLETSTANGFSPGIVQCLCNGFPYMWKQLLRVRPVGMSSSLAVSESVGGLHPVASKCVSEDESQGVVDPNICKTIPKGIPGGSRDCEGNSTVGDVGSDAVAAVDEPSVIQRIASDAVGSKRVETEAVVTAGAETSTAVETEPVDPGGVERCEPPNAFEIEAMILGGGTTVRDEPPNADGKGTVEPEGEGIGRANTSNAIDEGCPLDVPSQQACDPCPTNFDPVPVSNPLDTDSLGKEAESGPTVDTTFVTMRRGRKNKKGPPQPVRSSARLQQRRTKSAESMPNLFKSSGPAQVEQVTVSGEVTRDNSGEQELGEILPDVQRAANGREKITRTSDIIGEVLKDLQEEDMEAANQGFVGIVVDPQPIQVEISVQVQDSGKNLLKDRDDVEVPKLNENDATEDRMEIEENKEMAPAASSDFENEKSEETAQAAPAATFKLVNEEMEEAAPVTPPELIQRKVQSRVDSRYKPSSEALPQASEERVSPELNARMTRSLKRRLRLSAISEPVADVAPVTRSSKRLRRPVPESNSEPSISHQVGDPLVQPVSNPDLSHQVEGPSMEPISNPVTPHHGEVNGFHARVRDLSTRRAKAVNCSNCKKPCSSQEVIKYKNRIASIGATPEHAVERTMKTEQEEYPPLEPQRTESTPGTSSLPKKGETNTSSAKRRSGRPKKTKSANLPAERRTTRRLKLDDSGEGPSEGHNPVPSKQSSRRTSIMPPPLPSPRVQGGLKGKVPEAFGLKTSRSGRLLVPALAYWRSQSIEYDKDGGIIAIFDGFQATPSDTGCFNFTPPQEKHAKKIQEKLCKAAATVKKRK*
>Picea_abies00016756
MEDPFAFQAENSAHSGVTCGCSDEAEYCTQNDRRFHNGFPGNSIQRPYSSPFRTLFNSPVHHRNQLFRRSTRGSNLATGGSDYVHSVSSQKRVNLYKWYLIRVVKDCPQNDMINDEAQVAVGGYTTPDLLDCEKFRTAPIESRIEKCKLRTVDGLDVLLMGTIDELCTNDNGFPFQVIHLFLHGFPFNWNHVINISNGKPSLNMHILPSSKMKVCASKEKLEKPDSECPVVQVDDTVTDKTSLLEPEQSLYKAGSPRESSVGCSKRVRHKPQPARLSKRSICGKLSTGGKPEKLFTVVGSQEKSDILKESETNVSSGAPNKSVKQEAEITPKRRRDKDPVKTEMNVSQRYKRTKESKKQIDSGSSLDEAKLVQSTGTVNIKDCNAIPTIGYFPDSEGDAENRADNQEIEQSSQNKVHLEESIDNCTPVEQTVEIHISVSEFAVTGSKRRRERPSKSNTKRNRNSRNAYSQDTRDIICDEATVMDGIKNNSDAKDMTHCEELHQEITLTSPLDKACKGTDERVHAEEETLADVGVVHFQKIFSSGSAENMPFSSGDSHINNDVIRVGKDVNKSKTKREGKGKSRTGDTNSICDVSKGLVCNDITMKDGLKLNPDDINEIENGDLNPEAKLVQSTGTLNIEDCNANSTIGRFPDSEGDADPRADNQEIEQSSQNKVHLEKLIDNCTPVEQTVEIQIPISEFAVTGSKRRRGRSSKSNTKRNINSRNAYSQESRDILCDEATVMDGIKNNSDVKDMTHCEELHQEITPISPLDKACKGTDKRVHAEEENLADVGLVHFQKNVSSGSAENMPFSSGDSHINNDVIRVRKDVNKSKTKRKGKGKSRTVDANPICDVSKGLVCNEMTMKDGLKLNLDDINEIANGDPNPVSGEIEHDMSAEHDTQIGDNFLKENVDKNKDSLQTQKNDTERTMGTPIGKRKNLHLKIPPPLPPRRVQTTPEEVSKAFGLKTSRSGEISGTCLAILNYM*
>Picea_glauca00028859
MEDPFAFQAENSAHSGVTCGCSDEAEYCTQNDRRFHNGFPGNSIQRPYSSPFRTLFNSPVHHRNQLFRRSTRGSNLATGGSDYVHSVSSQKRVNLYKWYLIRVVKDCPQNDMINDEAQVAVGGYTTPDLLDCEKFRTAPIESRIEKCKLRTVDGLDVLLMGTIDELCTNDNGFPFQVIHLFLHGFPFNWNHVINISNGKPSLNMHILPSSKMKVCASKEKLEKPDSECPVVQVDDTVTDKTSLLEPEQSLYKAGSPRESSVGCSKRVRHKPQPA
>Picea_sitchensis00004746
MEDPFAFQAENSAHSGVTCGCSDEAEYCTQNDRRFHNGFPGNSIQRPYSSPFRTLFNSPVHHRNQLFRRSTRGSNLATGGSDYVHSVSSQKRVNLYKWYLIRVVKDCPQNDMINDEAQVAVGGYTTPDLLDCEKFRTAPIESRIEKCKLRTVDGLDVLLMGTIDELCTNDNGFPFQVIHLFLHGFPFNWNHVINISNGKSSLNMHILPSSKMKVCAKR
>Pinus_pinaster00061713
MEDPFAFQSENSAHSGITCGCSDEAEYCTYNDRRIHNGFTRSSIQRPYTSSFRNLFNSPVRHRNQFFHGSTRDPKPVTGGSDYVHSASSQKQVTLYKWYLIRVVKDCPQSDIIDDEEQVAVGGYTTPDLLDCEKFRTAPIESRLEKCKLRTVDGLDVLLMGTIDEQCTNDNGFPFQVIHLFLHGFPFNWNHFISISNRKPSLNMHILPASNTEDCASKEKVEKPDSECPVVQVDGIETGKSSLLEQEQSLSRTDSPRESSLRRSKRVRHDSQPAKLSKKSICCKLSTEDKPEKIFTVVESQEKSNILKESEANLSSGAPTKSLNFKSSDMDSHVQIVQEDKLTASGKEFVGSQDNPNILKGTEA*
>Pinus_sylvestris00003294
MEDPFAFQSENSAHSGVTCGCSDEAEYCTYNDRRIHNGFTRSSIQRPYTSSFRNLFNSPVRHRNQFFHGSTRDPKLVTGGSDYVHSASSQKQVYLYKWFLIRVVKDCPENGTIGDGEQVAVGGYTASDLLDVDRYITSPIESRIERCKLRTVDGLDILLMGTIDDQCTYENGFPFQVIHLFLHGFPFNWNHIVNICKGQPNSNIAPLLARKTEESVSKECPVVQVDDTGAGKLGSLEPEEYFSRVVSPRESSVRSTKRVRHDSQLYRSSKESKCGKLSTESKPKMHFTGVGSQENSNILKESEANLCLGASSKSIEKEGLMPHLRSSDMDIHGQINHKDKLTDLRSELGKTKPLNFSVSHIVKEPVQNDNKIMKGLLFTKN*
>Pinus_taeda00042871
MNISSQRSEQDSDTENLSEMGNPFRVFQSSNPVNSAGACGCLRQTECCTPKGRQFHSNRFNSPAHSRNQFSLESTPCSKLVTGSGYGIHSTCSQKQVYLYKWFLIRVVKDCPENCTIGDGEQVAVGGYTASDLLDVDRYITSPIESRIEKCKLRTVDGLEILLMGTIDDQCTYENGFPFQVIHLFMHGFPFNWNHIVNICKGQPNSNIAPLLARKTDESVSKECPVVQVDDTGAGKLGSLEPEEYFSRVVSPRESSVRSTKRVRCDSQLYRSSKESKYGKLSTESKPKMHFTGVGSQENSNILKESEANLCLGASSKSIEKEGLMPHPRLSDMDIHGQINHKDKLTDLSSELGKTKPLNFSVSHIVKKPVQNDNKIMKGYNLRRTRGTEELKKQMDSGTSLDEAKFIIENMKFEDTNENTSARFTNSEDYADCRLHNQEVEQSPLTNEHLEQSSNICSRLGEQTQEIQTPISECAKLNTKKTSSKNVFSQASRNLLCDDGTVKDGIESNSDGKDTTYSKKSHQKIIPTRPLHEVSKIYSQFPLDPDFLEFGSKKTRTGTDGKAQAEEDSLADVGFVQLQKNVSFHSAESKSLLPESSHNNKIIGSEKDVNKSKTKRKGRGKRRTTIRHTNPFPAVVEGLVCGEKMKDDVNLKFDDIDATSNGDPNLVACEIDNDTLAEHDTEIGDNCLKENVDGDKGRLQTRKHGTLENTGTDGKAQAEEDVNKSKTKRKGRGKRRTTIRHTNPFPAVLEGLVCGEKMKDDVNLKFDDIDATSNGDPNLVDCEIDNDTLAEHDTEIGDNCLKENVDGDKGRLQTRKHGTLENTGTDGKAQAEEDNLTDVGFVQLQKNVSFHSGQTKPFLPGNSHINNNVMGSEKDVNTSKTKRQGRVLEGFSWGEKMRDDVNLKFDDIDATSNGDPNLVACEIDHDMLGEHDTVTGDNCLKKNVDRDKGSLQTQKHGTLRTVGSPTGKKQYSHARIPPPLPRRVQTTPEEVSKAFGLKTSR
>Pseudotsuga_menziesii00073202
MNISSQWNEQISDPENLSMGDPFGVFQSSNSVNSRVTCGCLRQTDCCTPKGIPFHRNRFNSPMHHGNEFSPGSTPCSKLATCSSDVIHSTSSQKQAYLFKWFLIRVVKDCPENGIIDDGVQIAVGGYRASDLLDSHKFRTAPIESRTEKCKLRTVDGLDVLLMGTIDEQCTYDNGFPFQVIHLFMHGFPFNWNHIVNICKERPSSNLAPLPVSKIEENVCKECPVVQVDDTETGKLSSLEPEENISKVVSKRESSVSCSKRVRCESQISRSSKGSKRGKLSTESKPKMHYTCVGSQENYNISKESEANMCLGASNKSIEKERSITRIRSSDKDIHVQINQQDKLTVLGSELGRKKPLNFSVSHTVKRPVENEKKIMEGYHLRRAKTTEEFKKQIDSGTSLDEAKLITATMNIEDASENIMSDRFTESAADAHHRLDIPEVEQSVMSNEHLKQSKDICSPLEEQTQVIEIPFSEFADSCYKMRRGRISGKSNTKTNRSRNAFSQASSDLLCDDATVKDAIENNSEGKDMTYSKELHQEIIPTRPLHEVSKVHSQFPLDSGFLEFGRKKTRIGTIGKAHTEEDNSADVGFIELQKNVSFHSAQTKSFPPGNSHINNNVTRSEKDVNKSKTKRQGRGKRRATRHTMPVVLEGLVCSEKMVKDNVNLKLDDIDATNGDPHLVGCEVDNDMPAEHETEIGDNCQKENIDRDKGSLQTEKHSTLKTADTPTSKRQHSHANIPPPLPRRVQITPEEVSKAFGLKTSRSGRLLVPPLAHWCNQKIAYDLDGGIIAIFDGISEQKEDNGGYNFKPPTEAEAKKMQRKLCKAANDVIKTPKSGKKIRKG*
>Salvinia_cucullata0025.g009355
MHNHHHPLAQPPSISPLPLYHGSPAPDRCPASADRPFPERISPGCGCNLHHLHASSGSPHFLRTMETAHACCQPGTSELRRPSSAEESRSVFRDPCRSSELSRKFSVAECLFPSHNLSENAYVPRTPQINDFGATPVMQYEPTSTAQFFSWAYKQNNFGMVSEPGHCMMRQQNQVKLYGWYLINSSNNTAEVAVGGSLTPGAVSNGRKETTTITKRLEKCRLLTKDGVEVRLMGLIDDSTTISNGFSIVHLFLSGFPYTWERLLENEFRMYKTKITAGPGPGPSQVLENVNLRDSEISKLSAEHVENSRKNASSLNGNQVDKFILDGQTMDVTQCKQNSSETMPDVKLQSIAGDEQGRVNVGDIGMPMNIMEKTQFTEESHEIIHSAQATKDKPDGMPFLQDDTSGLQKETEKLKELDSPVLRMEHMRKSIDSLEKTDQMMRASRRITRSMQRSSKHMGATENETINGVDKFPQLSVSQEPEIENLTKELRGINASSESITDTFLKQRGIHSMRSTRKPVKDNRCRSSTKESSADDPINIKCSDNKEMEEVVIVDDIEVEETALESKQEAESLTETIEKNCSQRIEEEGEIESQNTNGVGTFPQLGVSHESEAESLTKEQNGITTSPESTTDTSLKATDVHLMRSIRKPVKINRHQSCTKESSVDDPINIKCSDNKGMEEKLVTVDDIEVEQTAVESKQNAENLARTIAKTCSQRIEERAVQDPRNVESFARHDADMEEKTESASIESLLSDVGAMNTTIGNEFREGKETHTSCRAGMIPPPLPCPRVPVSKRLISTAFGLKTSRSGRLLVPPLAHWCSQSLIRDKDGGIIAISDCSMNTSALDDGSLKFKPPAGANLQKLQKRLREAAVEGLKTKTTNKKKKST*
>Salvinia_cucullata0183.g024952
MSQNSHSEGSLLARSFQMGADTELQRHPHRVSYQSRVQYPEEQIVTHIGVHQMRWYLTRPVGCQTSDIGVGGFLSTRAVTSERVETAAIIKRLEERKLLTQSGVVINLIGTIDDCATLTNGFSIQMVHLFLSGFPHVWSLLVGTMSGSVSIEKNSNTSGKVEECQSLFFDSKEESPSNFHAVGNRDQVDAEHGPHLDGSKNMHFTSTTRKFPEIIETHLEPCEKRVLDDDAKCSIEKKGGVDVADMTTGTGIHTETLDDAKLSQGEVLATTARRKMEVAVNVVNGKNDNGKDQLALLENIMEHNEKNNDENESGNDQEAPSSLNECVGTDQKSILDDEIQQIDKAEYGGAETSVSSEENEDKESNENSEIECDLKARMESCISRNSGSTINSPEDACSVRDPPTDASTKKMMKHILPPPLPSPTVSVSNQLVSKAFGLKTSRSGRILVPPLAHWRNQSIIRDSDGGIIAIQDGSEDTMRVDTGIFNFKPPAEARARKLQKWLSVTAADCFTKRLKSLHARSVKPGGPAEPHVGPSSVFSRHLRAMGISLSALPLQPLTKPPLSSPLLSNKDTLSPASAKKRQRGIDSSTDDGTPSPSKSCRRSPHTPEIQERPSRLRPRKLGFDASVQQTDVQSSLPSIAPSENDAIKQIAEKSSGQFSVLNQNSALSPSQHTDKGTAILRTPTRRASPRLLEKLSTKDAATSVVKPRSLNFSPVTPSRKSVDKRLPPPSPNVTKTKVPTTPKRNFLDHVTVDRVKFSVGDDVYVKRTDDDIDEEAEGCLICGKAGKLIECDNCSRGVHLKCTDPPLKKVPDGEWLCPKCELPSKASDSKQNGFQKNGTEALKTARELLLSCKLWAARIERIWKNEDGSLWFQGRWYLIPEETSIGRQPHNLRRELFLTNDIDENEVVSILRKCYVMGPEEFRNSGRDGDDVFLCEYEYDTQFHTFKRISDMDADNHSENDLSEEDEDEDSDGEESLRYGKKSHSQTPPKAANSRGSLLKIGTKSIPHNARIKPATVFERAKAALRLTATPGSLPCREREMTEISSFVTDAVVSGNKGLGHCLYISGVPGTGKTATVMEVMQKLKRRYEEQNANPYRFVKINGLRLTSPEHLYTVLYEALTGHHVGWKKALQLLDERFSNPNPSRRADARPCILFVDELDLLVTRNQSVLYNIFDWPTRPHSRLFVIGIANTIDLPERLLPRIASRMGLQRLSFSPYSHEQLQTVISSRLEAINAFEKQAVEFASRKVAAVSGDARRALELCRRAVEVAESRCTGDSNRGNSAVKGNLVSIKDVEEAIKEMFQAPHIKMMGRCPKQAKIFLVSMVYEQHKTGMAETIFEKVASTYTFLCRNNNEMSSDWDTLLSVGCALGACRLILCEPGSYHRIQKLQLNFPTDDVSFALKQDPEIPWIGKAREYFFLLVVFLELPPAAMVVAKKTKKAQESINNRLALVMKSGKYTLGYKTTLESLRSGKGKLVIISNNCPPLRKSEIEYYAMLSKTGVHHYTGNNVDLGTACGKYFRVCCLSITDPGDSDIIRTMPTE*
>Aegilops_tauschii2Gv20621700.1
MAKKTPSPPPRARSRRGAAPTSPTPAAALSPPFSPAPLRTRLGAAAVAAAAAAAAAASSSPVEHPCVTLCEWWPVRVEGEERKLAVSGFTERNDAFTSAPIAHRYEPLTLQDEGGVVVLLHGSINLLRMRENGFSVQICEQFMIGFPFWWETWDSHMESYPNCFIDPREGSAQFYLEKFQLGNFIQKFGPSFIEDLLNNAKNFPIDHLDAFTESSRFQEYICGNDASTKENSAASDDARPATVANVEIGLTASSISQERDHVDIECNVSLAPAETYTGDETCKEAGNQNDTMHPDAREEDAGSHLFNSDWTCTMCPDHMPNDSEGGNENSVELLAKYPLAIVPPENANCCSEIPGASQSVEPSSM
>Aegilops_tauschii2Gv20622700.1
MRTRSMASKPEPVPSTHGTAARAPAPASVSASTHGTAARAAARASVSASTHGKAARAPARASVSASTHGTAARAPAPASVSASTHGTAARAPAPASVSASTHGTAARAPAPVSVSAPTHGTAAPAPPPASVRAPTYCATVQRCVALLDWWLVRGQGGKIRVAGYIDNVEKNRAGRVFSSGSITVRHADGTLETADNKIVLTRGPLNIEQMHWNGFSREVSEQFRLGFPIQWEKYANSNMKQANEHILSPAKSTEYCVEKFLRSSFANSMEHTLTGFDFRTSKESTGNTDGPGLPNYVKPRIQEPSGNSVGYDNSVSNMAASEGLCNDRMGTPDESFEDPGPGETCNGQASRADNSHEDIQTDASGQRIVTHSADSTLVNNDIDKIEEERGSSKLGNSSVCPGTEHVSEALNQGASPEHGSVQCSRRLRSGKVYGMSNGASLKRRYSKRKTMQHGTLSMKVIPTEETTPPAGPTCHKKVG
>Amaranthus_hypochondriacus008009-RA
MVKISWSDAYRCNDAQRKFHSAPARRRYASREFHSTKIVKRHGCTTLETSDGFIVSLCGFINKSRSLENGYSTEVCRDFIYGFPYNWEHYAASVPEESSQVNLTDSTKCFPSADLDAYNGAQLHELSFSLSDPERELFCNKVYDDLMELSSLIDENEAQPSKPTRSQVDVDVLTSESRNTKVFTFQAGKCECITEVLLEHEDS*
>Amborella_trichopoda_00137.13
MGLTALSSPKFFEKKPVVLKNWYLMKVPSETSGKRLAVGGFHSKTHFHSCPIEERISAFRLRTSDGAILLLEGCIDEQWTLENGFPFEISGLFRIGFPYTWKILVSQFLSEDSSGFSIREVETNNGSSTFLPITHLFGRNLFPSETERFHKQNEEERKACESERQTTKSKSSSVARIQQYEVCLGQANVNVNDSSSSKVRFGSINEETISKGIDNEQPKCAKGFGSLYSNSKVDVVITPEGVKYHGTKLSDWDVPSPSGVSLKVLESNKKASQVAGSKVRRKRTAAILDPELNCSVNLVKKSRTSSSKELKALQTPLSREFKTLYSPSKELKALRIPVSKEFKTLHFPSKESKALRIPVSKELNVLQTPSKGLTALQTPSKESKLSISRSGRIIVRPLAYWCNERIVYGKDGSITSILDGDKYDEQCTRGSKSAPPKRRHTRNQNSSKSKQGERPSERKLTRNEKPSKPKGSPMKLRRR*
>Ananas_comosus021414.1
MGANASPRRSQRGEEEELVASPTPSPSPTPTPTPAPKSPTPFSPSLPPPPKRSFPTTTRFPFSPSPVAVSSAAAAAADASSTDKACVSLFDWWLLGVERECGGKKLAVGGFTTRKQATRIFTSAPIVKRHDAYTLETEDGIIVIIQGMINRERMQSNGFPPEVSKCFLIGFPYNWDQYANEYLQKNPASTNSLGSFFSVSEQHKDSIKGGDFGAKITRNFIDSIKNLFQLTSVDSIVQRSQCLPNEAETHKYKDANKNVDLMPHSVEGNLSAKTIESSEISGMKSVLISSSLNVEDVIPGEQNHSGNLRTDDRNVLDNTSVQKGATIIDAGLLKVRMNVARTLLDSCGSTSRKISTRKAGARTKSQVSSLNREVEPSDLSQENTGSYCVKGESTSLINVEAINSEAPVVEKRSKDEVLSTPRKRKIKQPTSSVIHLEASPVEKKTKEKVLRTTKRTTKTPTSQVYQAPITRQHAKQLSFASPESLNLRRTRSGRIIVPPLAKGSQQIIYDAVCEIFSLL*
>Aquilegia_coerulea1G467000.1.p
MATTPFFPDTVTTPIKTATTATSTYRKTVTLYDWSLIKSDKDYKGRILAVQGLTSEGNSAIRIFSSAPIVKRYDLVTLETADKMRVILKGCINRTHTHENGFSFEVCSRLFLIGFPSIWEHFSYHCEEGFNFENTFGGSYEHDTPKGGDSKRNLSKERSEDAVAVSVSQVTAKNWGPSNTELHKIENTLSENKVGREVVSDTLEDHLVPTAPSVSTLKVEDYYGEKASPYMRSSERAKYLSSRIKAILKSKMKSSNLCDSVPQEYVNDVVTPVEKKSCAPICLSSSEGNIISLEEKNGLDTYARKGALEKSSRKRLFGRISYDETGSEKESTSPVELSRSSRLRK*
>Aquilegia_coerulea1G467200.1.p
MSDKTVTLYDWWLIKSEKDYNGRRLAVGGSTSKENRATRIFSSAPIVKRYNLITLETADGMTVFIKGNFNRTRTQENGISFKVCERFQIGFPCIWEDFSYHCEEDSISSNTSKGLNDCGSLKDGESNGKSSEEKLEDAVVDLASQMTAEVMGPCDIEQQKPDGSLYEYNVGSEIILNTLENGRRDCFTKMSNSNTTLENHLVPTGSDEKDSSTLFKLDKDSSEESLCIFSFEQQIACVSGGNTESKKCTTGSFKPRSSSRLINMRKGTDNSQEIITNSLTCNNETTCHDASKDSLIELGSGVSVCNPAEVNMVSSVEAPSMSLKSFSRKGTFEKSGGDYLTRYDSPNECFTSRGNNNSKKESMGPFEVRRLSKQKKGNANRQSTIRKTTVLVSDVFNISENSLVCKYDTTQHDTLKDSDVSGCNPSEVNMVSSVGTPNQYSRSLSRKGTRKSVQKHPNRRNFLEPSVSACGKTDSKKELRGLSEARRSTRLINTKNGSDSRHGTVGKKSVHVPLGLPSVTITVDEINCVPEGENDLDRTFIGPDETMRKSSLAGIKHPNHGSQSKTRKRLEYITDAKETPIAKNKKKESFVLSPKESNRKRTKSGRLRVPPLAFWHNQRIIYDRNLQIAGVLNGLPAVESLSITGSNSNPVRKKPKFI*
>Asparagus_officinalis_02.1557
MSQKANPSTQPPQVPSVSSPATAPPPSGSTPFSPSSSFSKCVLLLEWWLLKSDTDSGGKRLAVGGLNAYGKQVTRVFTSAPIVTRFDAYTVETADGITVRIQGFINKARTHLNGVPPEVSQCFLIGFPYNWDKYANGDFWEKPDSPAVSMRSSGISRQLEQGSSDISAVERDSSNLLPIEREDPHHKLERGLGGYELRSRDRSRKTGMKNTVSSESSIGRKDCDEGDANSLKMKRSMAFEPSAKAPNERGNSRDSRLVIQNECRSVTRKHTIHSGIVKHCGIKHANSVAADVLQEGHPHFSPEEPGSEHQQETPVSRDVINKKCAGHSEHDDSLRKRSNSVSVKTVIQCSVKRTNHSGSTAQLHLDRASDLTRKSTGELPGICDSGALTDEELTRRKKEHASTRKTIWKPSYSLESPLTRDKAKKLSVTSPELLDLKRSRSGRLLVPALARWCQKIIYDTDGSITGLSGLDELNAPCKGSRSEQPKRRKPL*
>Brachypodium_distachyon_3g30800.1.p
MAPEPQPGPSRHGTTIQAPPPASVDAPIYRATIQKCVALLDWWLVRGQDDKIRVAGYTERNRAARVFTSDFITMGHADGTLETADHKIVLTRGPLNIKQMHRNGFPYEVSKHFQLGFPAQWEKYANSNMKQSKHQAQSPSKSIDNIWKFLSFMKYNFEETDFNSSKGSTGNTDGTPIQGLSNLSNGTPRFQDSSGPGPGETCSSAQGDNQHQDMHLDAEDAGQVPAKGMSPEFGVVQGSEDSTGRRLRSGKVYGMSTSSSASLKRGRSKRKTIQHDTPNRKILNEETILPVDPTNHGNGGSPVTRSIAAAKLQSPHPFQKGM*
>Brachypodium_distachyon_4g44060.1.p
MASPPEPAIPVLSPLSSRLSAAADSSSVSSSAPVEHPCFTLQNWWLVRVEGEERKIAVSGFTQRGDAFTSAPIAKRHESLVLEDEDGVVVRIDGLMSLCRMRRNGFSLQICESFLIGFPSWWESWDSHFESQPTSSSNSQEDSSQIYLKIFQLGNVVQKSVASFIKNPLHDAKIFRRYVADAFTQCSRFDEYSFDNDTSTKGKTVASNDASEGPAAVANEVDNMEIDLIVSSTSQERGHVDISCNASFAPTEKCTSDETYKEAENQNDSMHPDVTEQEAGNHSVNSDLICNRSRDRMPSDLEDGNTNAGNSTDVALCHLATAQPERVNCCSEIPGALQNIQPLSNQRNPVASLKNQSHPKRTEDISLNQKAVPIEDTSTSIRSHVLSSEKTVGPSKKQRSAQDKLLSPARLRGTRNPISYVHHSPHTRGKAQSLSISTPESLEMTRTKSGRVVVPPLDLGCERILYGNNHLVLGVAPVKLHSPPIKGSKPETPARKRRAR*
>Brachypodium_distachyon_5g25291.1.p
MAAKTPQTPDPPFGARSRPSVPRPPGSAIPVLSPSFSRAPLRSRLAAAADTNAAASSSSVEHPCVTLWDWWLVRVEGEQRKIAVSGFTQRDDAFTSAPIAKCHGPLTLEDEDGVVVLIYGSVSLSRMRENGFSPQICEKFMIGFPYWWESWDSHIESQPTSFSNLQEGSSQFNSEMCQLGKFLEKVEPSFIKNLLNDAKNFPRDYEDAFTECPRFEEYTFDNDISTKEKSGVSNDASEGPAGVANEVDNMEIDLIVSSTSQERGHVDISCNVSFASTEKCTSDETYKEAENQNDTVHPDAREQEAGSRPVNSDLICNRSSYRMPNDLEDGNTNAGNSTDVPLCHLAAVPLGRANCCLEISGALQNIQLLSYQRNPVASLKNQGHLQRTEDISLNQKAVPSEDTSTSICSRVQTQEKTVGPSKKQRSARDILLSPARLPVTRSPMSSKKQIFAHDKLSSPTILPVTRSPMPSKKQRSAQDKLSSPATLPVTRSPISSVYHSPLTRGRAQSSISISTPESLNMKRTKSGRLVVPPLDPGCERILYDNNHLLLGVAPVELHSPLKGNKAGTPAKKKSAR*
>Brachypodium_stacei_03G173200.1.p
MASEPQAGPSNHGTTIQAPPPVSVNAPIYRATIQKCAALLDWWLVRGQDDKIRVAGYTERNRAARVFTSDFITIRHADDTLETADHKIVLTRGPLNIEQMHRNGFPYEVSKHFQLGFPAQWGKYANSNMKQSKQQAQSPSDKSFVKSMDYNLKETDFNSSKGSTGNTDGTPMQGLSNLSNGTPRFQDSSGSGPGETCSSDQGDNQHQDMHLDAEDAGQVRAKGMSPEFGVVQGSEDSTLSRLRSGKVYQKSTSGSASLKQGHSKRKTIQHNTPDRKMILNEETPPPVDPTNHGNGGSPVTPSTAAAKLQSPHPCQKGIFTKRLKTVDRTRET*
>Brachypodium_stacei_05G288200.1.p
MASPPDPAIPVPSPLSSRLGAAAVEHPCFTLQNWWLVRVEGTERKIAVSGFTQRDDAFTSAPIAKRHEPLVLEDEDGVVVRIDGLMSLCRMRQNGFSLQICENFLTGFPSWWESWDSHFESQPTSSSNSQEDSTQMYLKFFQLGSVVKKSVASFIKNPLHDAKDFRRYVADAFAQYSKFDEYSIDNDTSTKEKTAASNDASEGPAAVANAVDNMEIDLIVSSTSQERGHVDISCNASAPTENCTSDETYNEAENQNDTMHPDATEKEAGSHPVNSDLMCNRSPDCMPSDLEDGNTNAGNSTDVALCHLATVQPERANCCSEIAGGLQNIQPLSYERNTAASLKNQGHLKRTEGISLNHKAVPSEDTSTSVSSHVQSLEKAVDPSKKERSARNILLSPTRLPGTRILISYAHDSPLTRRRAQSLSISTPESLKMKRTKSGRVVVPPLDLGCDRILYDNNHLVLGVAPVELHSPLIKGSKPGTPARKRRAR*
>Brachypodium_stacei_09G247600.1.p
MATKTPQTPDPPLRSGSRRSVPPPPPRSVIPVLSPSFSRVPLSSRLAAAASSSSSSVEHPCVTLWNWWLVRVEGEERKIAVSGFTERDDLFTSAPIAKCHGPLALEDEDGVGVLIYGSMNCSRMGENGFSRQICDKFMIGFPYWWESWHSRIESQPTSFSNSQEGSSQSTFQQLGKFLNRESSFIKNLLNDAKNFPRDYEDAFMECPRFEEYTFDDDISTKEKSAVPNDASEGPAAVVNELDNMGIDLIVSSTSQERGHVDNSRTVFAPTENCTSDETYKEAEKQNDTVHPDAREQEAGYQRNPVASLKNQGHLQRTEDISLNQKAVPSEDTSTSIGSHVQSREKAVGPSKEQRSAQDILLSPTRLPVTRSPMPSKKQRSAQDKLSSPTRLPVTRSPMPSKKQISAQDKLSSPTTLPVTRSPLPSKKQRSAQDKLSSPTRSPMPSNKQRSAQDKLSSPTRSPMPSVHHSPLTRGRAQSLISISTPESLNMKRTKSESFALRRGSCGVAFTSQRKQDRDSYEEEKGSLSDFQTQDAAAQPEDADNLTTAACCRCTRNSEGSGCYASLYMQPGV*
>Cinnamomum_kanehirae_74056.1
MSQSTTPQVEKKSTRTWSGNDFVSPNPMPNSANHPLNTPLSSFHKCVCLEDWWLVKAESDCNGKRLAVGGLTSKGHQAKRVFYSSPIIKRNDAYTLETTDGIIVIIQGLINRARSNENGFPPEVCNKFLIGFPLNWEVYSDLYLGKESVRSQTSSSCLDELSTPSADIANSDPPTCFDELPVSRVLDCLISTHGSSDNDTVRGTEILGNCSASASRNSTSRVDMDMRNIIPFLMDSCLLEENPSKHEMFNGDQWCGDILKENINGRRSRNIKNDVPEENRKTILSKELENLNHGNFGDRVDDVFEGNKYMEKSGNPSCSMQTAERFISPCMVGKNMHKETPNNHEMARESDLLNISKIVDAEGNESCLNDKVTSNANEIECEEVQGEFFPKASDLSNLKGGKKYDKKSKNSLKSGSTEFQSISVFGDHAPDRVRLVSEILCDQNNSDAANVDAEEIVRESTSVDTSNGLCNDSVEMKNCTYSDVNSPTSQTGNNKKFVPPVMGLGMQNETLTLDTLTCVSQNDGSIYYLNAGGVPNVSNLGPPDVQKDLLVSAFEKQDLFVIERDDGCHEYDKEPRDEILTGKLSKGKTGCGTSVTSEVPLQTCDHEKNALSSQLELNILNETSSEFGARRSSRRLKNAKNSLKDTRNVGIEKKEVSTGNCAVNKSSREIEKNEVSPRKCAEKSESRRKFISTETDDRHLECGQESRHESRELFTGNAALKGKVQAGSDVITVFPSEEKVETSEIFLRKSDPKTMCSRLKQSKGKQDQDQTMKDCPQTEKREAFMSKETMNIKHTKSGASALGLAKAALGNRMVESSPEKIDNGQHECGIQLDRLSCQHGVHANVQKGSNISVKMLKSNDKANDSSQKNVMMPEFTSYKGLNLSVKKQKSNDKAKGSRQKSNATKPHAYQLVTRNRAKKLSLVSPESLNFKRSRSGRLLVPPLANWRNEQIIYDQDGVITGITLGNDDALPSFR
>Citrus_sinensis_1g023837m
MDPTKTPRFTKLSSHSFKSVTLHDWWLVRAEGNGLAVGGIASRESQEVRAFCSAAIAKRHNTTTLETADGITITLSNLINRSRTNQNGFPSQVCNRFLHGFPFYWEEYADQCCGQEYTNRGSPFGAANISLPLVSLDDIPATRLRDLLISPRGHADNGALQSEILDVLRPCGCSSVRDKTPSNHQSKAASGRKYRAAVKRPPSRGVVTRSMAKLQTLGSQQNKDSAEFSTQIEGMVTGNGSQGCHAATFSDNDKEPPKSPGNSAVRRSIRLKNQAK*
>Citrus_sinensis_1g045557m
HFDHFPSGELWSMISLINRLLSPKSSTPAPSRASENSNKSDDDDNGDVLASSRFQKTVILYNWWLVKANTDHEGNRLAIAGFTSRELQAKRVFTSAPIAKSYDPFSLETSDGIYIIIRGLINKSRTLENGFSSDVFSHFNLGFHYDWKAYAEKCFMKEVEAALDPIFAADAGTANLDSNAIPVDHKKVKGKRKRNAGDINKSFEYFSENTLASASKSSDSSRHAANHKDTVNTNNHASTNFPQLMKSEKDNVSSLEDNLAVADTAEPSGYCVRGSSKRMANSTSRRKGNTGTAAKSKTEERSKLDGNTMKNVALGTSPVPEGSDTDNANPSNLDPAVSLGDSEVALGIPRTSEKHKENDRSKDGLDYQNINSSPASLPQDFDTNIRCPGEKSSGIASS
>Cucumis_sativus_094610.1
PKTPATCSTSIIPSSLKSIFLYDWWLVKANDGEGLAIGGFASRERSGIRAFYSAAISKRHETTILEATDGIIISISGFINRPRTHENGFPPKVYNHFLLGFPFNWKDYMSSGSIRKSTVEFFKASTSRSNDQGTSHYLEPDLDNLAVTRLRDLCLSTYGESSHGHDLFMKNSNSSCCPTQSFSNEGKNDDVIKDSLHARQEAKKLDIDLQIRRGQGVCTRSMTKLKNTRNRSKESLISDSRKKKKSRK*
>Daucus_carota_025649
MFTPPASSARKHQNNNSNSNSPPTLTPIFNSLLKTNWRKRCNTTRRTPYRFASNNATPLASAPPEQPHFVSTSKNVVLLDWWLTKLQIEGSTSPKAFKFGVGGKAFDGRESTHFFSGEIVKRQDEITLENVEGITIRLDSLLNRFRTLENGFTSQVCDHFFLGFPFDWEEFGAQYFGGQSIHGARSSKGTRTSSDDIDERRCLLSSFDDIPVTRLFDHMMVTSGDYNECSLTRSIFDHILSEYGSSSAELKEEDTDRIPAEDFLVDETKTPLDVSGENNKPLVAGCSSLDKASRDELEHKDDNVILDDVSMGTTNNLLTVHSQSKMDEDVRALSKFVPTRNKTRLETLTSQQQEGLPSNTTTNPDTTSRTSTRQYADTTVTHVASVSQSAIPNAANIKVDRVLDSSSSKNCTTCNHLGKNDSAKRGTMSEMLMNSQELNLFAATLDPGVTAPIPAPEMSRNRIKVPQVDMESRTLNKSGSKKLRRNLNTGSGLLTRSQARGVLTRCRAKLKKLRTDSKDITAEHDVTAEEDAAHFAQTTKISDSCPISEAEKLEKDESRRHVPDKVLEVNNRHLDRPEVRRSGRRRNVVNYRER*
>Elaeis_guineensis_00052_p0043.1
MGAGEKTTPGNQDEPATAVLGSSVTPMARSSSSTTPDPGGSNPTPCTPFTRSSSSSSSEKNTVLLSDWWLVKAERGAGGKRLAVSGFTTRQQAIRVFTSAPIAKRYDAYTLETEDGITVIIQGMINKALAHDNGFPPEVCNRFLVGFPYNWDYYADEYFRRSSTCSSNSSSSAGFGELSKDSADGAGHTSSVCVKESPIGRICDILISSGVTLSSNFTETLKKFFRDPSLNPICQKPLLAVEKCGEHEMDKSDQKHENDKGCATTINHDAEGHVTSHAEEGGHRNDLHAGDVPEENSKLNHDVSYDSLMHESRETDSQPAVEITSQTETGTAMRRETLLTKTRDVEKDNDLVVSVAMDCDNVDHVAACIDGKESAESRLESCKVGMKYLLKDSLPKESNLTNHEHDEELGHDAVKRRHFVEILRVPNVGVSDDLLVSMAQDDKARSKISSQNQVMVHSTILVAQDDADSHPVEGRGMDLNNLKSPNVNITGISKDFSSNEIDDMCRRIFKKIESCKFPAARDSIPQIGSAVDMKSTRASEVKESPTNKHLTDVVKGGRKKENIQKEDQKCAECINSKVCLHFSMPAAQKSANEEKLTGKFSLCGTEELSSTGDVQDDVSLIVLRTRNVPRNSSASSEGKPVKSSTNVKADALSTRMKSSKKKGDDNQMARCSPEVEKIGVSSVPMDHNIVNAANDAKRESRHKHTQAVAKVGKVSLESLPTEHSSEDVNYGIQPCIISTPAATVVMHRQGDRHTNDCIGMNDDNENVTLKFPVKTTGHLANSVKEQSSNDKTLAMTGENIPNGPNDQNEGEGHPLASAALRSLGALTHRPLESSRQHRCPSRGLRGPLVIR*
>Eucalyptus_grandis_A00550.1.p
MASSSDPSRSPDDGDDFSASRFRKTVCLHDWWLTQAADDGSQGRTLAVSGFASPKQQSVQQVVRVFKSAPITKRYDFSTLETADGVCVVVSGLINKSRTTESGFSLEIFKHFVFGFPPNWEDCASKCLEKEAKIVTRPGKASFDKGGKRIGKVDEDNSLRNATIVTSRRVTRSGSKSFALSSSRDSSAMMEPNLPNAEVEVTQDSCCSAAVDESKVYSPQKTGGKGKGNVNKNNFCGEPIVFKTPAGSQGSSLISPDSFKRSRSGRILLPRLEFWRNQVAVYAQDRGVAGVQEGPSLILDDGLSP*
>Eucalyptus_grandis_I00627.1.p
MDRSGRRQEEGQVHKVGSMMKSLPSQTQVPPSLPPNNRVFLNEWWLVNANGKGLAIGGFAHRDSERVSLFCSAPIVKRHDITTFETADGMAIMVGGLINRLRTLENGFSTKVCNKFLLGFPYDWAEYSTSSCGEYSSVQAGSVKAAASEKTDFWSRSTTNYFEATSLDDVTVPKLRDLFSLGDLDDSFLMKKIYDDVVGMSGSGAEHDGEFLRSCRKSSPSTAAESQTNEAQINDKKSKEDVLCKHKEDIWSTRKIVKKVNHKSGRQLRASYVFRRREGVSTRSMTRFKGL*
>Fragaria_vesca_18236-v2.0.a2-hybrid.t2
MASPPSYIQTLDDRSHFKPTVSLYDWWLVKSEDNDGKSKLAVAGVSSAPQEIPRRVFNSAPISKKHDVFTLETTDGVTVILDGIINKQQTIANGFSDEIAKRFQLGFYPGWEKGVAEFLAGDCNTTVVSGRISDSGSEGEGKKDSSPTSVHFSQEETRTPYEHVGSTYFQWNGTSKNLEGNQRNPMSGCSMKHRSSKLLPLSDAFENVGEASGVAVQSGGKMSEAERCPSNSARWVTRFLSEFWSKWTNQQMVGNSLNSEKKTTDSVLTVSKTVINSSQTDESEVGEKEEGSHEQVSCEEIHDSEFSKQLSSRLSLNNSINDMVNHAVEEETGTDDMVNQAVEEETGTDDMVNQAVEEETGTYDFISTALQSIGIPKTLEENEKNPESGCSIKHNSTNFSPSVDVGVVVSGVTVPLEGETNLSKISPRNPGGRVFGDLSIITRSKGKTKQIVGSGLDSEQNTVDSVPAVESVSNTSENVDYEVGGRQMFELFLSCCERAEGLINSSQTSVHFAHETPNKKVHCEDRLDVEDPTQITLSSDSTIDDSKVDNLMNHAAEVELDAENIGLTEFQSFGRPQTRDESEKNPASEPAAETLEILDEALDVNAQSGEKRDISVGSSSQFAGRVSLLFSGIIQRKEKKKQTVGNGLNSETKTIDSVPVVSGSVSNPLENDSFETAGNWVSHPSDSELQEPVDVNVVRKLDFDFVEDDMQQTSNAEEGQDFGNVKAQVREGKSGAKGEIKSRKRNMRQVTVDTQEIHSIPEVNKKNNRTPSTLEVKKKKDGTPKANTKKRQVSASLEGSKMRTSTPSTLEVNNKEKVSLSTTKVYTRKRKVSPSTSDVSKKNKSSPLTLEMNNKKEATLPSPKVTAYTSLISPESLSAGRSRSGRLRLRPLEFWRNQSAVYDKDHGVIGIQEEIPRVTPSRGSFTEPRKRKGNRG*
>Fragaria_vesca_21890-v2.0.a2-hybrid.t7
MASPPSSTETDRPHFKPTVSLYDWWLVKSQDNHGNNRLAVAGVSSAPQERVFYSAPICKKHDVFTLETTDGVIISLNGTFNKQQAIASGFPDEVAMHFQLGFYTGWEKGVAELLEQDFDTTGVSGRISDSGSEGPTSVRFSQEETRTPYEHVGSTYFQWIGRSKNLEVNQKNPMSVCSMKHKSAKLLPSLDAFENVGEALGAAVQSGGGNSEAKRCLSNYIHRVSRFLSEFWSKWMNQQMVGNGLNSENKTTDSVLTVSKTVNNSLQTDECEVGEKGVESSCLTSLHLSLEEGSHEQVSCEEMCDSEFPEQLSSRQSLNNSPNDMVNHAVEEETDTEDFISTALQSIGIPRTLEENEKNPEYGCSIKLSSTSFSASVDVGVVASGVTIPLAGEINVSKTCPRNPGGRVSGDLSIITRSKGETKQIVGNGLNSEQNTVDSVPAVESVSTTSQSVDYEVGGRQMFESFLSCCQRAEGLINSSPTFVHFARETPNEKVHCEDRLDVEGPKQITTNLSSDSTIDDSKVDDLMNHAAEVELDIENIGLTEFQSFGRPQTREENETATEALEVQEEVNSKKEVSLSALKANTKKKHVSASLEGSKKRTSTPSTLEVNNKEKVSLSTTKVNTKKRKASPSTSKVSKKNKLSPSTLEVNKKRTSTPLTLEVNNKEKVSLSTTKVNTKKRKASPSTSEVSKKNKLSPSILELYSIISPESLSTGRSRSGRLLLRPLEFWRNQSPVYDKDHGVIGIQEEVPRVTRSRGSLSKPRKRKGNGDFHKFAGRHRKFRGLLYDESSEHIAPLFRGCSQHREIYFCKSNYRTAHFQKRRKRKEE*
>Fragaria_vesca_22410-v2.0.a2-hybrid.t1
MTSTPPPPFSAPRTVSASLKSVLLDDWWLVKAQGNNALAVEGFARSLRPAIRTFSSAAISKRHTATTLETIDGIIVTLCGLLNISRTSQNGFPPEIYDRYLLGFPFDWEEHAAALLGQGSTGKSASARNSSQKYMSLEHSESNQLPFSISDVPATATRDFIMSCVGDSEHLKTILDDILRTLGDNVFGDTTPQINSNMEDSDPVEKVESGCNETLTMAKKVHIDGDRNKSANIHSKGSQKSKKGMYSGRNLTGKISVPRRSSARLKNKNEMQDSSMTLDSELEVMH*
>Glycine_max_09G003000.1.p
MAASKCNSATPLIPVPPKSLIFLHEWWLVKQRKGLAVGGLASVEIADRERVFLSSVIVGREETNVLHSEDGITILFRGFINTSRSSQNGVPFQVCQHFLVGFPHDWKKYSAYSFGDAFGDSSVCSKNICHGLGISSGNHSKQSQSTDNMECECNNTASQLQVGEKGISDVAVESQAGNKKSFMSMFDSNKCTSTSGKGTVKPLTSKEKMDRKEKQQIRQKIVLDASNSCNRMVTRSISKRSHTMPKEDEKATIATVVSPVRRSPRLYSRR*
>Glycine_max_10G043400.3.p
MADSTPTATPSNDTVSSYFQRTVTLYDWWLIKAKNDFQGKRLAVAGVSSRKDEAMRVFVSAAVIKRYDVFSLETADGICVMISGFINEQRTLENGFAAEVFNRFLFGFPPDWESYALDCFREESTTGTDLGSAVPDNVPASSLEILSDGVENSIPTSLASPKEAPGDHEKSFPGNECNVSKEMGGVNVACSSGGKRRSARLHDIKVHQQKKKPASGGSLKNPNNENSTLVALENCDVEGLKSPVTPIQSQSSRQLSTSSGQLVKKSASRISRTLSPKTEGCYKKKRVTVERKVGRPKGKLNKSASAVKNPQEKDLSHLTKGSQQKISTVTPESPSFRKSRSGRLLLPPLEFWRNQIPIYNADHEITEIQDGASLISPCKGFSPSLSRFSNQKRGA*
>Glycine_max_13G131100.2.p
MADSTPTATPSNDIVSSSFRRTVTLYDWWLVIAKNDFQGKRLAVAGVSSRKDEATRVFVSAAVIKRYDVFSLETADGICVIIRGFINEQRTLENGFSAEVFHHFLFGFPPDWERYALDCFKEEPTTDADLGSVVPDNAPASCPKILSDGVEKSIPTCLVSPEEASGDHEMSFPENECNVSKEMGGVHVACSSGGKSHSFKLHNIKVCQQKKQPASECLPNHPDNENSSSVALENCNVERLESPTTPIQPQLWSEYSNDACVENAIPTSLASEEAPGDHEKSFPENESNVSKEINGVNVACSSGGKSRSARLHDIKVYQQKKPASGGSLKHPNNENSTSVALENCDVKGLKSPATPIQSQSSRQLSTSPGQVIKKSASKISRTLSPKTEGCYKKKRVTVETKVVMPKGKLNKSASALKNPREKDLSPLAKGSQQKISTFTPESLSFRKSRSGRLLLPPLEFWRNQIPIYNADHEITEIRDGASLISPCRGFSPSLSRFSNQKRGA*
>Gossypium_raimondii_004G087600.1
MGKRNRERRKSEKPCKSDQLVPVPIGSPTPLANLSLNSVLLHDWWLCMVQPKGLAVGGFECRGRQGQRVLCSAAIAKRHDATTLETADGITVAISGFINTSRTLQNGFSPKVCSHFLFGFPYDWEEYASHSNEQSFCSSTEASITTSLLHSNAMSLPLPSLDNLHVPAARLRDLLMLSAGDSPNSVFDHMLLQKLSTHDSQNAAITTADSNMGNKDPKVCPYSVADGENSNCHKEKVIQNHVDDNNILCSRSKTTVGSRNEDVGILTPTNTRGVITRSMTRLKRRTSERLKRLRLSSSELKEKVLRR*
>Gossypium_raimondii_006G174400.1
MFLFLFLKEKLGKIYHQQPTVSTAMAPKTRDKNDGNAIQNDSNDGSSSYFQKTVCLHDWWLIKAEKEFEGKRLSVAGSTSIESKAFRLFTSAPIVKRHDALTLQTADGICVCIRGFINKQLTIENGFSSEVFTHFFIGFPPYWEKYAKECLGETIMADVGLEVVPNSSNAARDSGPSLISTPCNNAFNLPTMVEERTNLDSSQQKGEASTIKVQDEQNLNRKTLSCLTSKLNHVKESSLEKETRKKLDFEEVASSVSRERKGNKSIISPESLNFKRSRSGRVLLPRMEFWRNQIPVYDQDRRITGIKEEVDDVNSSGSRSNPKYQKR*
>Hordeum_vulgare_2Hr1G067110.2
SLRSAPNMARKTRNPPSRARSRRGAPPPPSPSSSTAALALSPPFSPVRFCGRLGAAEAAAADVEHPHVTLWEWWTVRLKGEDRKLAVSSFTEKNDLFTSAPIAQRYESLTLQYEDGVVVLLYGSFNSSRMRENGFSMQICERFMIGFPYWWETWDSHMESYPNLFIHPQEDSIQFYLEKFQLANFIQKFAPFLIKDLNDAKKLPINDLYAFIGGSRFQEHNCGNDVSTKESSAASEDARPAVVAYVEIGLNPSSTSHERDHVNIEGNVSLAPTETYSGDETCKEAGNQNDTMHPDAREDDVGSHLFNSDWTCTMPPNHMPNDSEGGNATNAELLALDPLARVQPKSSNCCSEIAGAFQSVEPLSYQSAPVAPLKNQQYLERNEHITLTQKAVSNKTVPSSIHSDVQSPKKTVGSAKKQRSAKQGLGRPTRLNSAPYARLTRSRVRALSISTPESLKMRRTRSGRVIVPQLDSVRSWVVYDRSKIKL
>Hordeum_vulgare_2Hr1G067130.1
LRSAPNMARKTRNPPSRAKSRRGAPPPPPSSSTAAPTLSPPFSPVWFCGRLGAAEAAAADVEHPHVTLWEWWTVRLKGEDRKLAVSSFTEKNDLFTSAPIAQRYESLTLQYEDGGLWCSFMVHLTHRECVRMGFSMQICERFMIGFPYWWETWDSHMESYPNSFIHPQEDSAQFYLEKFQLGNFIQKFAPFLIKVLNDAKKLPINDLDAFIGGSRFQEHNCGNDVSTKENSAASDDARPAAVANVEIRLNPSSTSHERDHANIEGNVSLAPTETYTGDETCKEAGNQNDTMHPDAREDDAGSHHDLDAFTGGSRFQEHNCGNDVSTKENSAASDDARPAALANVEICLNSSSTSQERDHVNIEGNVSLAPTKTYIGDESCKEAGNQNDTMHPDAREDDAGSHLFNSDWTCTMFPNHMPNDSEGGNATNAELLALDPLARVPPKSSNCCSEIAGAFQSVEPLSYQSAPVASLKNQQYLERNEHITLTQKAVSNKNVPSSIHSDVQSPKKTVGSAKKQRSAK
>Hordeum_vulgare_2Hr1G073590.2
MRTRSMASQPEPGPSTHGTAAPAPPPASVSASTHGTAAPAPPTASASASIHGTAAPARPVHHATLQRCVTLIDWWLLRGQGGKICVTGYIDPIFRRKRSVRLFISSPITVRHAEGTLETADHRFVLTRGPLNIKKMDCNGFPSEVSNQFRLGFPIQWEKYVNSNMKQANEHTLSPEKSTEYSVEEFLCGSFANSLEHTLPGFDFRTSKESTGNADGPGLPNYVKPRVQEPFGNSGDYDNSMSNMAASEGLCNDRVGMPDESFEDPGPGDTCNGQASRADNSHEDTQTDASGKRIVSHSVDSALVSNDIDKIEEEHGPSKLGNNSVCPGTEHVLEVLNKVVSTEHGSVQCPKKLRSGKVYEMSDGASSKRGYSKRKAMQHEALSMKVIPNEETAPPAGPTSRKKGASVAQITALDKLQSHGPGRKGN
>Lactuca_sativa_2_36541.2
MPNLSSASKTPISSSNYNKSVLLHKWWLIKVESESKLGIGGYVNRETLGSRGMRLLGSASASGGKRCNNNNNLNTESKVFYSAAISKRLDNNTLETVDGFTITIIGSIHSSRTLSYGFSPQVCDHFLSGFPFNWEGYFGNFSHEKCERSLPLSFNDLPVTRARDILMSTAQESEACAFTSMILKDILKQTELDHKQDGSSLKIMEEDCGNSRETEAARVSSRAETLPESPSDTFSSLSDIKGEKCNKTRVLGSKWMPLRTHEGYPLRSKRLKKSNETD*
>Lactuca_sativa_6_35500.1
MAFDAADNSPPSRSHFKKSVSLRDWWLTKPQSDDDRNTIGVSGLTSTSQLNRAERCFSSAPIVKAYDFFELETVDGVCVILQGYINKEKTLGSGFSSEVFDHFVIGFPSYWEEFSTSCPQRRSSDECVSTAHEDEKHSIEQHGKFHDMNTRLEDCKDEVLSSKSTSLSPHGPTETECYSGKRSRSGRVLLPSLEFWRNQTVVYDAGLDRQVTGVSVAWDHGISRGRVRGKNI*
>Manihot_esculenta_08G078100.1.p
MAASASLSNPSNIDNTCSSYFQKTVSLCDWWLIKADEDFQGKRLAVAGVTSREQRAVRVFHSAPITKRHDVFTLETADGIVVIFQGFINRTRTIENGFPSEVFSHFLFGFPPYWEEYADNCFKQAVNSDVNSQNTLDVDEPITDQGLEDVRPTPCKNKDTSDNECYIKVCSLDVSKKYIVDASKDSDLDKDAIELMSSVKNISTYSGVLNDKLIAKLSISQNESHPSIFVCPRDNDDTVDNMEHDAAKNLPPSTSCLTNVVDSMNDNIAVEARLLSYHSIGSSGMIYDTRSGKESQKMCTRKSKNKESVSLESNTIKENASEECSVSNSAYMDNLIVSEFDNTETAGAEGLVLTLCPKSLKKENQNKGKKGGMKSGSKNFSTGSMPRDLEAVLGCIGEGEVICEESLLRSTTAVNSDILKQPSNNFQVTVCSTVQTVAKENEDAPSMVESSPVNAIPSDSGSRKCSTPLRDLKDNKKQKSISGCSVNHKSKELISEVDEHLDGSKLKKRSHSTFQAEKEISQKMLSAARILRNLSGTVGSKEKSEQVSVNKGGSSMKKARRKIIFDAQATPLTGERKEKTCVFSPESLSLKRSRAGRLLLPTLEFWRNQIPVYDADRNITGIQEEFRASRGCNSEPQMRSSKRKGKSPKRH*
>Musa_acuminata_06_p22880.1
MGPEEDVRSSVFLAKPSVAPSSSFASATPFPPSFPADKKSVFLFDWWLIKAESEVEGKRLAVGGFTTRQHATRLFSSAPIIKRNDAYTLETADGVTVVVQGMINKERTQDNGFPLEVCNHFLIGFPYNWDHYADEYSNKRSTSTSPGKLSSLDEAFKDSTNRTASTFPVLLDEFPICRVLNFFTSGGDNLTTNFSDHLKNLSMSAAESEMQKSSSYLMEGLGKHNMDNNDGNIVGSASSVEHHAEVLTCSKEVEYSRKNLNEGGGYRITVSKQELVDMRKKASSNNSRKMETCSNLFSFISVNNNSTNHLQVSVDQKLDAEGRNNPVEEGRSSISNSPLLQDVSHLDYSEKLGDDTAGRLCHSDKSIINDTDGLPIPTNLDNKDAYSPHGKIDVKLKISDVIGTLKAGTWQEGSVGTRYVEGELNGFDHSKISKHCSTSNEGESSSDEINGMCLNTLEKIKNCNIPSVENPTTQMCSTVDIGLTGDSEMDMCCQKEPLVKVIEEKEIKKDSIQKQNQDCTECIGEKDFVHFSASVEMMPLAEDKLTGKTTSTGTEEQSSAVKGHNYPYVSGTCKRGGVTLGIPASVSRSEGLKGKSVFSSKMKVKRVSKNYEVASTKLETGETKPNHLNSEEKGFKHTSEYHASVKGDNKDASTGSPAQDPTDVSQICTFDSFKQEVGADPLKCRLQSSLLSSHAATKELEKQNGLAVDHIAMENNSHSNGSPRYSTKYAVQSDIPVMNYSSEDKSLEMIYKTLMDKMNNQDVPKVSVAEESNKIKGSHTSRRRKMLRQVSYVHQSPLTRDKAKKSFVALSESLNFRRSRSGRLIVPPLDNGCQQIIYDADGSITGIMSARNVLNSPSQGSKSEPAKRRKKL*
>Nelumbo_nucifera_010241510.1
MATTSPTTASNQILDTRTMSSASLRMVCLQDWWLVKSEHNFHGKRLAVGGFATRQRLAGRVFCSTPIIKRHDSFTVETADGVVVTVKGLINNARTCQNGFSTEICSHFLFGFPFDWEDYTSYFFGNECTTDSGGALTNIKGFDETEVHSYNSTNHDMPFHLDKYPVTEIRDCLISITGNSGNSALPSSIFADIIEKCTNSISEKAGELVHMFINGSNTSTSLSSLSAEASRECKKANLRQNEIDNDIFPATNGRLECENVKLEDQGNLNHDGCNETKSETLKDKFTVQSDDVLENAPNDSLFRVKTELVRLSKVELVESRSTSNRNGVRGSGLDVLKRKKRSFSTVESNYLTRSKRLQNREELSENPHGKEGEEQMVCSQVSREVSVLLKWCMKDKVKSNVGTRHGKVD
>Nelumbo_nucifera_010253233.1
MTTDYASSQSHVNKTISSSFLRTVCLQDWWLIKAEKDFDGKRLAIGGLTSKQCQVGRVFSSAPIIKRYDIFTLETADGINVMIKGFINRSRTHQHGFPDEVCNHFLIGFPYDWEAYAGEYFGNESNIGGIPSGECSVNVEAPACPNMKSSSSSNWLATFSEETPNKNKKAKSKQEECRNKQLNGNFNNDTGPSSDKVDGVNGIPGQSESRRSCYRARSLKIKFKEGQTTNSSQEVSDFVKSVVNNIDCKSGGKSAFDWPDAGPQDTNSESLLKDHDSGCHKHVSKNCLLSSTTTDARQEPTNENSMGHGEAKSSNLNQSFRSLIGSADCTNELKNTVGNEKCNFHDISMSGRKTKRKLVSTFSQERKHSSIVSPECLSFRRSRSGRLLVPTLEFWHNEQVVYDADGQITGIQKGLPTIETSAGSRSHTQEKKKKRV
>Oryza_sativa_01g34610.1
MATQPRAGDGAAAAAAAKEAPAVSYLQACVELDDWWLERVEGEEGKVRVVGSNTTTSRAGRRFTSASIKTRHASGDLETEDGIIIMIARPPNISKMHLNGFPDEVSKHFSLGFPVQWENIINANMAEMNKQPQSPLKSTEYYIEKFLRGNLKYSMGLFSWDGLNIYQGSRSDADRFPSERLSNSSNGRPTVEDPTANTDCNVNFMGTLATSEEFCTGRMDMPEEPRATPSETCGNDQENNQHLCMLMNTCENGNKVQHGTSSVGPSVVPAEKYVRSKAEQDALLVNDSTSHVSSVLGDCATPKCGKSLTHLGTKDALETNEGMNPQFGVPQGSEGSTVRRLRNGKVIVISTSASTKKVYKRARMQDNTFSENVIPNKNVTCPTGLISQENVGSVAVTAAAKLQIHDTPRKGRRGRLRKSEKRKRS*
>Oryza_sativa_04g28040.1
MGTEPSQTPTPPPPPPPASPRRRAPQPATILSPSFSRNPLRATAASASASAGPVPSPSSSSDCEEHPCVELFDWWLKRVEGDDRKVRIAGHTERNHKPHLFTSAPIVKRHKACMLEAEDSIIVLIDGPLDLSQMENNGYSLEVCEKFMTGFPCLWESYNLGSQQSCSYTSISRDGRTKFYLERFQIGNFIDKVGSSFLANLLNNSRSSSGNDADSFEKGSYLSNKKPRFEEYTCDLDISAKEKTTAFNEGSTGSLAVCNKVGNQQIDLVVKSFSKERGHGNIDLSASLTSIEETTRDKTSEDAGNQNEFIHSDAEYQEAGSHLVNSDSIYGMSTESGNQNEFIHADAEHQEVGSHVVNSDSNFDMSTDNMICEMGDGSANAGSAVSQGSKEVLATVLPERANLSPDSCLDNILPISTCNSNNCLENQGFPEIAQHMTLNEEVVPNEDISTSVHSDVESLGNPVGPAEVQRSECDILQGAPRSPKQNVGSAQEQRPEQSMSQGAARSPMIRTPIPDGAPSLRNQHLGSAQEQRSEHFMLKGATRSPMIRTPIPYGHYSPLTRGKAKSSSVSTPESLKLRRTRSGRVVVPTLDPGCQRIVYDRDGLVSGVAGLEFESPPLKGNESRTPESKRRVR*
>Populus_trichocarpa04G07690
MIVIKRNPNSILIMSTISLSSFSTVTSLLSKKPVRVFHSAAIPERYDVFTLQTADGVNVLLQGYINKTLTIENGFSSQVFRHFCFGFPPDWEECGTKLLNSNCESAAEPPVSQNECRPIFLLLPVDDGVNNLKNEDSKNLSPLSSCRVNDVNWVKDSVVVPVKPSGHHVDVALSSEKIGSKKSKTRSFGKLMAKRSSSLERISIKNDASGECSALTDYNVGNITKSNFDQTRSVRTSGVVLAVSLEVSSSLKKKKRENEGNKDGLKSGSDFSMPSLPQGPQVMLRCIENNTT*
>Populus_trichocarpa04G07740
MTTEVATSSFQKTVLLHDWWLIKAEQEFQGKKIAVAGLTSTEKKPVRVFHSAAITKRYDVFTLQTADGVNVLLQGYINRTLTVENGFSSQVFRHFCFGFPPDWEECGTKFLNSNCESAAEPPVSQNECRPIFLSLPVDDGVNNLKNDDSKNLSPLSSCRVNDVSWVKDSVVVPAKPSGHHVDVALSFEKIGSKKSKTRSFGKLMAKRSSSFIKNDASGECSALTDYNVGNITKSNFDQTRSVRTSGVVLAVSLEVSSSLKKKKRENEGNKDGLKSGSDFSMPSLPQGPQVMLRCIENNTTQGPSLSRSPTRGDSDILNQSEKCLVENSVFSSMRSGAEANIISPSMEETETLDANLIDSGHRKSTASVINLIDIPKQKSVSGHSVRYKAKRLISVEGKPKRNSGTTLDIAEAMLRASRKMNTLSGNSKSKEKKETIAVEKGGLSMKQARRKVIFDADIREMTTCIHSPESLNLKRSRSGRLLLPTLDFWRNQIPVYDENRNITGVQEELGVVKPSRGVESKTQKSKRE*
>Populus_trichocarpa07G12430
MSTDPKRKGSSSATTPASLTKILHRSLSHLKSRTPNNITPVSSLSLKSVWLYDWWLAKAEGDGLAVSGFTFREFVFGHKLFYKLGSIFLLMITIVRRHYATILESKDGITVTISGFINRDRTRENGFSFQICEHFQLGFPYSWLELATRLGGEESANRGSPPGKSGFDEPKMSSGTSASAASVSFDDLPVTRIRDIATHPLGDSKDCALADILDHFCSNDAKLSPLATSPGSKNPVTVANAVLDETPRKNKRRADRKYKDGGIIPRRVDIVTGEHITPSRGIVTRSMSRRRNFREIREESPSSNPTVSCKASRNYPEKVLPSSAFLSTSETTKNLAGGTMSTSARRDSWATTSTEKIMEVPDVPLVRRSSSRPNIRKDYREK*
>Populus_trichocarpa17G03610
MADVPTHLSINGAKKEKTRPGKMSSEAKEREGFSSSTTPASLTKILIRSLSRLNPRTPSNTVPLSSLSLNSVWLHDWWLVKVEGNGLAVSGFTSREGVGTRLFCSAAIVKRHYTTILEAKDGITVTLSGFINRDRAHENGFSFQICDRFQLGFPYSWEEIAAKLRGEESANGGSPRGKSGLVELNMSSGISTNTASVSFDDIPVTRIRDILMHPLGDPKDCALEDILGSFCSNTMEHTPMLTDPFSNSKSPVTVARKRKRTKADQKHRDGGKITHTDDTVMGECITPRRGVVTRSMSRLRNLAKNNPG*
>Setaria_italica_K96788
MASEPPPGSTGEATRTPPAPSAAAAPRVSYVQQCVVLVDWWLERVEGEEGKIRVAGIASTAQMRHLLLPKGASSSTGNRNVAGRVFRSAAIGRRHDQHAIETEDGYKIQIGRLLNVPRTRDNGFPEKVCKCFEFGFPIQWLKLVNPKMEQQNEQAQSESTADAPRHSVKYWMEEFLSDDLTNLKKYASEENDSYSSAGYTSNTDGPAIQSLSNLPDGNAGNMAASGGLYGGRTNMPGKPLARPRETSCSGQESDQHESMQIDTSEQGLDNHSISSVSVNQNTGSFCPNSKVDDSILATSKIMSVEKESYRRRVGSSKADEDADIQHENMQSCSNEHEIVTLPIDSAIVNENPNSTSSDLEKPGTPKCGKASMNLGSTDALELPTERMTPQFGAVQGSEDSPVRRLRSGKVFGMPSGGLMKSGHKKRKIQHEASSQNMIPNEGDTSTADLTSHENDSSAAGGVTKDKQESHDSHRGISAKKAKKKRESSKLFWNWC
>Solanum_lycopersicum_04g015710.3.1
MAEANNFTLSSSFLKQVYLYDWWLIKVETGDGSKRLGVGGFTAKERPDGRVFHSTTIAKRHDTTTLVTEDGITILLSGFINRCRTLQNGFSSEVCKQFLLGFPYNWEESAAVSFGESTNENAASRISDFSESANASADCTSSSFTLSVDHLSPNVLRDLLISAAGDPEGGMLRKSIFNEIVQKYGNNAFNVDEASSLNQKSGNQVTPQSPSLNGSPSQKKKAKTNRKQEDSCIADAKSGKEKLPEATPKDMPEKRVLDRLLHRSGDDVPIVGENSCLNQKSGNQVSSRGPSLDETPYKKKKTRANLRKEDDKHVPNAQCRKEVLPKCNDESGTDIDKNSSSSSALTRDKASLYKKTKIYLTQEEKRDVHKVSGQGDFGIVNITNSSNGPLTRSRAKMKRVKEQGQEGHRYL*
>Solanum_lycopersicum_09g010550.3.1
MASPSTCQTQRVEEKKEPKSSNSSKSCFQPTVSLKDWWLIRAERDSQGRTLAVAGRTSREGQALRGFTSAPIHKIYDVFNLETIDGICVVLKGFINRSRSEENGFPSEVIEQFLFGFPPQWETFNEKFLGRDSKGKASASYALGFEKPSGCSEKVKDLKNLDQNDYVETTGETIQDHNGRKD
>Sorghum_bicolor_KXG20573
MKPLPVPEAGSPHRRGMPPSLLSPSSRSAVPAAADGDHDAAVSEHACVTLSEWWLATAEGDDQKIAVAGTFERNQTVQEYSPAPIAKRHTSSVLETEEGTVLRLHGLHNVLRTYHNGYSAKVYSEFLNGFPDWWQSCKPCNPKLMNSHTECCSSNASNSGVDSTQFYLERYMQGRRLDSYGTYLISKFPDILASFLHNDAVFQKSSHLLNGKPRFEEYTCDGDITTNENAAASSEAATGDQRIPEVSLEVRGCRKETQHMSLTDKAAVDEEMPASVYLDMQNSLCLSNGTPILEEYTCDGYIPPNEDAAASNDDNERYIATSKEVNNMEKIVLVTGSPSRERGHDDIATDVAVSELVHSTPATGTYRKKTPVASLKSQGSWKENQPVASNKKMKLIDPCLGKQHVGRPKKRISPHAKCQSATRSPGTRNPASYVLWSPLTRDKATSLSMSTPEDLELKRSRSGRVIVPKLDNWCQTIVYGRDGLIAAVIGLDSPALPKWSESKTDRRKKRKTK
>Sorghum_bicolor_KXG30438
MDSQIWPIPPDTSRSGAISIVHIMKSQKSRSRGMPSQPPPGSTDRSPRTPAPFQPAPDSTGGSPLGSRRRSPPRPAPATSRDMQVTLVEWWLERVESKEGKIGVAGEACVPQMRHQSKEGKIGVAGEAYVPQMSEGAFSSKPNKARRLFRSCAIVKRLGYCTIESEDGYHIRIDGPLNISKTRENGFSEKVCECFKWDFPEQWQGLVNPKMVPDYNEHARSPAETTTAAPSPHEDVDMSIIAGFFSS
>Sorghum_bicolor_OQU89324
MPSQPAPDSTGGSPRIPVASAEAVRRVVDFFKTNGKLRSVTGAAVSSPLLPRGAATPPLAGMPSQPPQGSTGGSPRISAPFQPAPDYTGGSHRTPAPGSIGVVPRIPELSAQAVDRIARKCIILVDWWLERVEGEEGKIRVAGTTFTPRMAEQMRKGASSSNMRMAVRVFRSSAIVKRHDYTSIESEDGYQIEIGHCLNIPKTRENGFSEEVCESFDFGFPDLWQRLVNPKMVPDDEHALSPSETTTGPPSPSVEDYMAKFLSDSFSSKIGFDFTENDFDSGSISSDSKVDGNILAPSKISSVVNEGYRSTVGCGQAKKDANIQQENMPSCSSEHAMVTPKFGKDSVNLGTTDALELPTEGMTPKFGAIRGSEDSIGRRLRSGKVLPIGGPMKKQKKIQQQMVNQGATPAADLTSHENDFSAAEVVVKENLGSDDSCGKVTGQGRIAEGKGKRKRKRVWCRFSYYP
>Spirodela_polyrhiza_6G0070900
MGNSPSRGFRMSEVDKLGRVEDAAVAGTPPSISSASCVSSMEKTVLLHDWWLIKVRDECDRERLAVGGLTAFGKAARIFNSAPVAKRYDAYTLETTDGITVRIQGLINILGPNPFLIDHFFRAVENPRRWHQMKISLTKRHIMELILHRKGEKPHGCLRVTLDRLL*
>Triticum_urartu_13040-P1
MSRLKKRNRAGRVFSSGSITVRHADGTLETADNKIVLTRGPLNIEQMHWNGFSREVSEQFRLGFPIQWEKYANSNMKQANEHTLSPAKSTEYCVEKFLRSSFANSMEHTLTEFDFRTSKESTGNTDGPGLPNYVKPRIQEPSGNSGGYDISVSNMAASEGLCNDRMGMPDESFEDPGPGETCNGQASRADNSHEDIETDASGQRIVTHSMDSTLVNNDIYKIEEEHGSSKLGNSSVCPGTEHVLEALNQGASPENGSVQCSRRLRSGKVYGMSNGASLKRRYSKRKTMQHETLCMKVIPTEETTPPAGPTCHKKLLLGGSDITKACY
>Vitis_vinifera_205s0124g00540.1
MGKGESSNTKATIISASSFLRSVTLHDWWLLKTNANRLAVGGFATRERQGIRVFSSGAIAKRHDATTLETADGITITIVGFLNKSRTHQNGFPSEVCKHFLFGFPYHWEEYAVQCFVGESTKSGVSKKPSGCEEFNLPSTSSENNLLPASLDELPVTRVRDLLMSTLGDSKTLTNSIFSDIVGRVSNLSNMKGNSPTTVDTELDRTPRNHKKAEVEKFEDDNSILDVSDMRTEECKKNICQSSGVMNDSTPSRRVSTRTMTRLKNLKSQLEWNLSSSTSKKQKTRENSEKRLLTNSSNDVLRRSSGNDFKHARKDMKTNGPIKTMDSDLDKFIKHKMAKVEQKRTDNCVSMDTMDIRKEECQKYFCRSEVGMHALSPDRGVATRSMARLKNVKNNP*
>Vitis_vinifera_208s0007g00050.1
MASDSDPSINSNDSSSYFQQTVCLQDWWLIKSKKGFEGKRLAVAGLSSKEQRAVRVFSSAPIIKRYDVFTLETADGITVIIKGFINKLRTNENGFPSEVFNHFLFGFPPHWEEYAEKCFEGGSTSGFVSRSNPGVVSISTHDLDKLMMDSEKTNQCKKAINEARHENSEDVVEMKRKNNERSSPFEACENQDVGNLNRSSLTASAQSGKKMDISEDIPCQSEGQVSKCQSRKSNRKWQEGQKAEIGLKTKRKSFISVPVGFDHVNNTVGNISREIGGESISNLSDVGPQEHHNITVEKLDDECLKDGSQKNSEFPPAYTNAKCKQNHENIMIQAKIQSKNTNESVRPSTRPGQANQKIDLKTPVGERASSSGKKTKRKLDYNIQVTHPSIKERTEVSIVSPELLSLKRSRSGRLLLPSLDFWRNQKAVYDADRRITGIQEVLHVVEPSRANRPLHLVGRE*
>Zea_mays_001145421.1
MPSQPQPSSIGGTSQTPAPFQTAPVFTGGSPRTLATLSAQSVPRVTRRSIALVDWCLERVEGEEGKIRVAGTTYTPQTSPQTRREASSSKGSRKVAGRVFRSSAIVRRHDHFRIMSEDGYLIRIGCLLNIPKTRNNGFSEEVCECFEFGFPIQWHRLVNPKMVPDNKHALSPSETTASAPSHSVGYYMEKFLSDSFSNSNRYSFTENDSYTSVVCTGSRNGLTTQTLSNLPDDNAGNITVSWGLYGLGMDMSEKPWTPPAEACNNRQESDQHESMQIDACKQELVNRSMSSVSVKQSISSISPNSKVDGNRIVPSKIMSVVNESYRSTVGCGQAEEDVGIQQEKKHSCSSEHGMVTLSINCTSSQLGAPGIPKFGKDSVNLWTTDALELSTEGMTPKIGADSTDRRLRSGKILGMPSGGLMNRGHKLKKIKQEASSKQMVNQGATCTVDLTSHENDFSAAEIVVEEKLESHSSCLKGRGGPAKGKRKRERW
>Zostera_marina_30g00570.1
MVYDSPIMVKNATFFCKGAADSPQTSTNKMTPSRRSVFLSDWWLVDTKDNDGGRKLAVGGKNYNRLNMVREFTSAFICKRVDAFTLETIDGFTIVIDGPVNQNRSKLNGFSVEVCSQFLMGFPVNWETYTVDFFPKESISEFANSSGGNILHRPSSIPQDGSPASKIAAFIKLAEYDIYQRSRKRERENCDTCIGNTVKIELNDGSVSPTSELNFPRSTRLMKIEKIETPTGNEIHLQTPLDSPVSCDKLQFSSEPKRKRGRPSKTGNEIHLQTSLDSPVSCDKLQFSSEPKRKRGRPSKAGNEIHLQNPLDSPVSCDKLQFFSKPKRKRGRPSKASKLSNHSSKEGCGQKFKKAKELDSPDQGQFTRDRDPSLFSSPELLNLRRSRSGRLLVPMLDVQQRLIHDGDGSIIGIMKSYQNEDPPSSSRTGNQ*
>Aethionema_arabicum_maker9882.1
MLKDWWLVKCTNEFEGKRFGVAGIEITASAERRAMRVFTSSPIIKAYDVFTLETSDGNCIIIRGFLNKERVIQSGFNPEVSIELRIRISRHFVFGFPPCWEQICNDCFEGRDINTETLKIDKAFCSVLSPCKNKKTNIEDTPVQNKDKSTVSEMKTAEFNGKDTRSNGSRTGDKQIVGRKSQRLQSKSRRVEIPTTNGDHSSEGFKESKRGVEEKHESVAIENDVTSPVGTDSVHKVTSKSATKRLQSKASRVVIPTTNGEHTSEGFEESKRGVEEKHESVANENDVTSPVGTDSVHKVTSKSATRESSPSTEQQKGKRKVTSAFPRALLKDLDKRSKSRKKGKSAVKSDINVEASAEENLSMGKTKRKIAFDMEVTPVKEAKKQDNNLVSPESVGQRRSRSGRVLVSSLEFWRNQIPVYDMDRKLIRVQEGHDVTTPSKGFS*
>Arabidopsis_halleri_0330s0008.1.p
MAEPNPDDDGSKSYFQKTVVLRDWWLIQCPKEFEGKRFGVAGFEDSVETRAMRVFKSSPIIRALDVFTLLASDGIYITLRGFLNKERVVNNGFTPEISREFIFGFPPCWERFCSSCFVGDSFGTDINTVPSTIDKAFPPILSPCKYSNGNVEDNPAESRDKSSVTETDIAEINDKDGSRARAKKTARRKSLHLSEEEERKLESSYVQNTTNEGDHGSECLSKAKSGDVEKDGCEAINNEDNEWKLDGSELQNRTNDGVHGSEGLIKAKSSDVEKDECEVIDNNVKSPAVGCGIKYTDADNVDKVTSASATGESLTPEQRKGVLGTTASPQCLLKDLDKSSKSEKKGISKKSKNATKESLPSEQRKGRVKVTNASQDPLSKDLINSSKPGKKGKS
>Arabidopsis_halleri_39738s0001.1.p
TLEAIDGITISINGFINRSRSLENGVSNEVCNRFRLGFPHDWEDYDEEEEEKKNVVDVSFDDIPVNRYQDLYCLEGCLKDKILDDVVGSLRDLVCQKSDKECEKSRIGGDDGESLVVGVKTRGMLRRREECEASIGKRVATVSGERAVTRTDMEEKVEYTLKIIDEDGDTFAKRAEMYYRKRPEIVNFVEEAFRSYRALAERYDHLSRELQSANRTIATAFPEHVQFPLEDDSDENEDYEGNPRKPPKHLHLIPKGINIPEVPDIPKKKDFRSQSMMLSRKGPAGLKRTVSSAQAKREAAIVRSGLSKEEGLEEIDMLQKGILALQTEKEFVRSSYEQSYERYWDLENEVTEMQKSVCNLQDEFGLGASIDDSDARTLMASTALSSCKDTLAKLEEKQRKSVEEAEIEKGRITTAKERFYALRNKFEKPENDVLDEVIRTDEEEEKEADDVVQESSYESEREDSNENLTVVKLAEKIDDLVHRVVSLETNASSHTALVKTLRSETDELHEHIRGLEEDKAALVSDSTVMKQRITVLEEELRNVKKLFQKVEDQNKNLQNQFKVANRTVDDLSGKIQDVKMDEDVEGAGIFQELAVVSGSEDSRDDLKSISTETEMRSNVEKTKKDVIVVKESEDSERAQEEKSEMKDSFALSETASTCFGTEAEDLVTEDEDEETPNWRQLLPDGMEDREKVLLDEYTSVLRDYREVKRKLGDVEKKNREGFFELALQLRELKNAVAYKDVEIQSLRQKLSSPGKDSPHQVEGNNQLEHEQVHHESVSISPTSNFSVSTTPHHQLGDMKRTPGRTKSTEVRVKFADVDDSPRTKIPTVEDKVRADIDAVLEENLEFWLRFSTSVHQIQKYQTTVQDLKSELSKLRIESKQQHESPRSSSNTAVASEAKPIYRHLREIRTELQLWLENSAVLKDELQGRYASLANIQEEIARVTAQSGGNKVSDSEISGYQAAKFHGEILNMKQENKRVSTELQSGLDRVRALKTEVEKILSKLEEDLGISSATEARTTPSKSTSSGRPRIPLRSFLFGVKLKKNRQQKQSSSSLFSCVSPSPGLQKQSSYNRPPGKLPE*
>Arabidopsis_lyrata_2G18170.t1
MTTTRSKFQSLSARRFTPLPEPNPSPRTFSKTLPEPNSSPGTNGTFRTPFPLSLITPIKTLKSITLSDWWLKKKSKGLSITGFESNGGSGVRLFSSGTISKRHESTTLEAIDGITISINGFINRSRSLENGVSNEVCNRFRLGFPYDWEDYNVEEEEEKKNVVDISFDDIPVNRYQDLYCLEGCLKDKILDDVVSSLRDLVCQIFDKECEKSRIGGDDGESLVSRVVGVKTRGMLRRREEYEASIGKGVATISGERAVTTSKKKKR*
>Arabidopsis_lyrata_6G11780.t1
MAEPNPDDDGSKSYFQKTVVLRDWWLVKCPKEFDGKRFGVAGFEDSVETRAMRVFKSSPIIRALDVFTLLASDGIYITLRGFLNKERVVNNGFTPEISREFIFGFPPCWERFCNSCFLGDSCGTDINTVPSTIDKACPPILSPCKYSNGNVEDYPSESRDKSSVTETDITEINDKDGSRARAKKTARRKSLHLSEEEERKLESSNVQNTTKSGDVEKDGCVAINNEDNEWKLDGSELQNCTNDGVHGSERLIKAKSSDVEKDECEVIDNNVISPAVGCGIKYTGADNVDKVTSASATGESLTPEQRKGVLGTTASPQCLLKDLDKSSKSEKKGISKKSKNATKESLPSEQRKGRVKVTKASQDPLSKDLINSSKPGKKGKSRKSEKTLQSDSNVVEPMNQSRSQVEEAEENLSWEKIKRKIDFDVEVTPEKEVKKQKTNAASTDSVGQKRSRSGRVLVSSLEFWRNQIPVYDMDRNLIQVKDGSETNSTPSKGKGSNSQKPRS*
>Arabidopsis_thaliana_1G58210_new
MTTTRAKSKFQSLSACRFTPLPEPNTSPSTYSKTLPKPNSSPGTDGTFPTPFPLAVITPIKTLKSVTLSDWWLTKKGKDLCIKGFESNGASGVRLFSSGTISKRHESTTLEAIDGITISINGFINRSRCLENGISIEVCNRFRLGFPYDWEDYNEEEEEKKKKNVDISFDDIPVNRYQDLYSLEGCLKDKILDDVVGSLRDLVCQKSDKACEKSRVGDVDDDDDDDDDKSLVSRVVGVKTRGMLRRREEYEASIGKRVATMSGKRVVTVSKKKNRRRSFGW
>Arabidopsis_thaliana_5G02520.1
MTEPNLDEDGSKSSFQKTVVLRDWWLIKCPKEFEGKQFGVAGFEESVETRAMRVFTSSPITKALDVFTLLASDGIYITLRGFLNKERVLKNGFNPEISREFIFGFPPCWERVCNSCFEGDSFGTDVNTVPSTIEKACPPILSPCKYSNRNLKDNPAESREKSNVTETDIAEINDKGGSGARDIKTARRRSLHLQIKRILESSKVRKTANDGDHGSEFLNTAKRGDVERDGCEVINNEDSEWKLDESEVQNLCNDGDNGSEGFIKAKSSDVEKDKSEAIDNDVISPAVGSGIKHTGADNVDKVTSASATGESLTSEQQNGLLVTTASPHSLLKDLAKSSKPEKKGISKKSGKILRSDDNVVDPMNYSGTKVKSAENKRKIDASKLQSPTSNVAEHSKEGLNNAKSNDVEKDVCVAINNEVISPVKGFGKRLSGTDVERLTSKNATKESLTSVQRKGRVKVSKAFQDPLSKGKSKKSEKTLQSNSNVVEPMNHFRSEAEEAEENLSWEKIKRKIDFDVEVTPEKKVKQQKTNAASTDSLGQKRSRSGRVLVSSLEFWRNQIPVYDMDRNLIQVKDGSETNSAPSKGKGSDSRKRRNLKIK*
>Arabis_alpina_G506860.h1.t1
MVEHRAPNLDGDSENRSSSSFQRTVILRDWWLVKCSKEVEGKRFGVAGTEITASVVEKRAMRVFTSSPIIKAFDIFTLQASDGICITLQGFLDKKRVVESGFIPEISREFIFGFPPCWEQICNKCYGGCPLGTDFKSVHSIKEEACSPILSPCKNTKGNVENSPAESRDESRVSEKNMGQQARRKSPRRQPGGKRAEDVRKLELSKVKNMINDGDHGSEDLGKAKRSVVEKDECEAIDNEVASLDDGCGKRHTRAYSVDKTTSKNGREGLDKGKSSDVIENECEAIKDREVILPEDGCGRKHTGADNVDKLTSMSAGGESLTSEQRKGKLKVTKTSLPSLSKDLNNSKKPGKKERSKKSEKTLKGDCNVVEPLSHSGSKVKEAEETMSWEKAKRKIDFDLEVTPVKKPKKQNTDADSTGSVGQKRSRSGRKLVSPLEFWRNQVPVYDVGRTLIQVNVGHETNSTPSKGKGSDSRKARR
>Arabis_alpina_G656800.h1.t1
MTNKSKSQSLSTRRTSPRIFSRSLPEPNSSPRTLSRALPKRNFSPGTDGIPRTPFSLGAITPVIGTLKSVSLSDWWLTKKTKENGLGIEGFESKSGSVARRLFSSGAITKRHDSTNLETFDGITVCISGFINQSRTLQNGISLDVCNRFLLGFPYNWKEESVETKKADLGISFDDIPVSRLQDLLVTTCSTCLKSKILDHVVDSLRDLTCPTNNTQKSDKKCEEKLLPMVVGVKTRGMLRQREDNEASSSSIGKLVLSKSKKKR
>Barbarea_vulgaris-Contig192-snap0.61
MSDHEDPNVDGDGANSYSSSFQRTVVLRDWWLIKCSNEFEGKRFGVAGTEATVESRAMRIFTSSPIIRALDVFTLKASDGLCITLRGFLNKERLVKNGFKPEICREFIFGFPPCWERICNDWFQGDSDINTIDKASSPILSSCKYSKGTLEDNPAESRDTNTAEIDNKDGSRARDQKTARRKAKSGAKSAEDERKLESSKVQNTTNDGDLVSEGLNKAKSSDVEKDECEAINNEENYDSKDQNCTSVEDHGSEGVDKAKSFDVEEDECGAINDEVISPADGCGRKQTGADNVDKVTSTTATGESLTSEQRKGELKVTTASPLSLFKDFDKSSKPGKKRISKKSKKTLESDGNAVEPKNHSRTKVKSAEKKRNLDVSKIQGPTTNDGDHGSECLNKAKSNDVEKDECVAINDEVILPVDGCGKKHSGTDGVEKLTSKNATRESLTSEQRKGKRKGTKTCLHSLSKDLDKSSKPGKNRKSKKSEKTLKGDSNVVEPMNHLGCEVEEDLSWGKTKRKIDFDVEVTPTKESKKQKTIVVSTDSVGEKRSRSGRLLVSSLEFWRNQIPVYDMDRNLIQVKEGSETNSAPSKERASLYIYLCARLLLDRKRIEISKAKKMKIK
>Barbarea_vulgaris-Contig491-snap0.32
MATATKSKLQSLSVHRSSPRTRSKSVPESNPSPLTFSRASMKPNSSPGTNSIPPRTPFSLGAITPIGNLKSVTLSDWWLIKKGKEKNLCISGFESKGGSEVRLFSSGTITKRHDSITLEAVDGITICISGFINRSRSLQNGVSNEVCNRFLLGFPYNWNEEEEEDKKKKVEILLDDIPVNRLQDLCFVEGCVKDKILDDVVSSLRDLVCPKSDKKCEKSRIGGDESLDSDDVVDSVRGLVCSKSDKGCEKFRIGGDDESLVSKVVGVKTRGMLRRRQDEDSIGKRRAASNAYSWWWASHIRTKQSKWLEHNLQDMEEKVEYTLKIIDEDGDTFAKRAEMYYRKRPEIVNFVEEAFRSYRALAERYDHLSRELQSANRTIATAFPEHVQFPLEDDSDEDYEGKPHKHLHLIPKGTNIPEVPEIPKKKDFRSQSMMLSRKGPGSLKGAVASALAKREAAIVSSGLTKEEGLMEIDKLQKGILALQTEKEFVRSSYEESYERYWDLENEVAEMQKRVCSLQDEFGLGASIDDSDARTLMASTALISCKDTLARLEEKQKQSVEDAEIEKERIITAKERFDAIRNRFEKPESDDHDDVIRTEDEEVEEADVEEVEEADVVQESSYESEREDSNENLTVVKLAEKIDDLVHRVVSLETNASSHTALVKTLRTETDDLHEHIRGLEEEKASLISDSTDMKQRITVLEDELRNVRKLFQKVEDQNKNLQKQFKEANLTVDDLSGKLQDVKMDEDVEGGGIFQELPVVSGSDDLKSFSKETERSSVEERKNKAIVGKESEDDEGAQEEKPEMKDSFALSETASTCFGTEAEDLVTEDEDGETPNWRQLLPDGMEDREKVLLDEYTSVLRDYREVKRKLGDVEKKNREGFFELALQLRELKNAVAYKDVEIQTLRGKLDTPMKGSPHQVEGNNQLEHDQGQRESVSISPTSNFSVATTPHHQGLDMKRTPGRAKTNEVRVKFADVDDSPRTNIPTVEDKVRADIDAVLEENLEFWLRFSTSVHQIQKYQTTVQDLKSELSKLRIESKQHQESPRSSSSNSAVASEAKPIYRHLREIRTELQLWLENSAVLKDELQGRYASLANIQEEIARVTAHSGGNKVSESEISGYQAAKFHGEILNMKQENKRVSTELQSGLDRVRALKTEAERILNKLEEDLGITSATEARATPSKSSSSGRPRIPLRSFLFGVKLKKNRQQKQSASSLFSCVSPNPGLQKQSSYVKQPGKLPE
>Boechera_retrofracta_RETT00022998
MAEHREPNLDDDGSKSSFQKTVVLRDWWLVKCPKEFEGKRFGVAGIEDSGETRAMRVFTSSPIIKALDVFTLLASDGICITLRGFLNKERVVKNGFTHEISREFIFGFPPCWERICYNCFGGGVSLGTDTNTVPSTIAKASYPILSPCKNNKENLEDTSAKERDENTVPDMDTAEINNTKDGSRARAKKTARRKSLHLQTKSGGKSAEDERILESSKVHNSTNDGDHGSEGLHKGKSGEVEKDECEAINNEDNEWRLDESKLQNMTTNDGDHGSEGLDKAKSGGVEKDECEAINNGVISPADGCGRNHTAADNVDKVTSTSTTPESLTSEQRKGELKVTTASPHSLLKDLHKNSKPRKKGKSKKSEKTLKNDGNVVERSNCSETKVKSAENKRKPQNPTTNDRDLGKEGLNNAKSDDVEIDECVAINDEVISPVDGCGKRHSGTDGVEKLTSKNATIESLTSEQRKGRVKETKTSLHSLSKDLNNSSKPGKKGKSKKSEKTLKRDWHATEYNFSWESEENLLWGNTKRKIDFDVEVTPDNKAKKQKTNATSTDSLGQKRSRSGRVLVSSLEFWRNQIPVYDVARNLIEVKDGHETNSSPSKGKGSDSRKRRS
>Boechera_retrofracta_RETT00031638
MATTKSKSQSLSARRSSPRTRSKSLPEHNPSPRTHSGALPKPNSSPVTNVILQSPFSLGAITPVRTLKSITLSDWWLTKKGKEKKGLSITGFESKGGSEVRLFSSGTICKRHNSTTLEASDGITICISGFINRSRTLENGVSNEVCHRFLLGFPYNWEDYNEEEEEEKKNVDTDFGVSFDDVPVSRLQDLFSLEGCLKSKILDDVVGSLRDLACSKSDKECDKSRIGDDSLVSRVVGVKTRGMHRRREEYEASIGKRVRHTKRCCREQRAMHIHGGGPATSVQSNPNGSNTIFKVEYTLKIIDEDGDTFAKRAEMYYRKRPEIVNFVEEAFRSYRALAERYDHLSRELQSANRTIATAFPEHVQFPLEDDSDENEDYEGNPRKPPKDLHLIPKGSNIPEVPEIPMKKDFRSQSMMLSRKGPAGLKRTVSSALAKREAAIVSSGLSKEEGLAEIDKLQKGILALQTEKEFVRSSYEQSYERYWDLESEVTEMQKRVCNLQDEFGLGAAIDDNDARTLMASTALSSCKDTLAKLEEKQKQSVEEAEIEKGRIKTAKERFDALRNKFEKSESDDHDEAIKTEVEEEEGDVVQESSYESEREESNENLTVVKLAEKIDDLVHRVVSLETNASSHTALVKTLRSETDELHEHIRGLEEDKASLVSDSTDMKQRITVLEDELRNVRKLFQKVEDQNKNLQNQFKVANRTARDLSGKLQDVKMDEDVEGAGIFQELLVVSGSEDSRHDLKSILTETETRSSLEETKKDATVVRESENGGRSQEEKSEIKDSFALSETASTCFGTEAEDLVTEDEDEETPNWRQLLPDGMEDREKVLLDEYTSVLRDYREVKRKLGEVEKKNREGFFELALQLRELKNAVAYKDVEIQSLRQKLNSPGKDSPHQVEGNNQLEHDQGQRESVSISPTSNFSVSTTPHHQGGDVKRTPGRTKSNEVRVKFADVDDSRRTKIPTVEDKVRADIDAVLEENLEFWLRFSTSVHQIQKYQTTVQDLKSELSKLRIESKQQLESPRSSSNPAVASEAKPIYRHLREIRTELQLWLENSAVLEDELQGRYASLANIQEEIARVTAQSGGSKVSDSEISGYQAAKFHGEILNMKQENKRVSTELQSGLDRVRALKTEVERILSKLEEDLGISSATEARTTPSKSSSSGRPRIPLRSFLFGVKLKKHRQQKQSSSSLFSCVSPSPGLQKPSSYNRPPGKLPE
>Boechera_stricta_30057s0098.1.p
MATTKPKLQSLSARRSSPRTRSKSLSEHNPSLRTHSGALPKPNSSPVTNVILQSPFSLGAITPIRTLKSITLSDWWLTKKGKEKKGLSITGFETKGGSEVRLFSSGTICKRHNSTTLEAIDGITICISGFINRSRTLENGVSNEVCNRFLLGFPYNWEDYNEEEEEEKKNVDTDFGVSFDDVPVSRLQDLFSLEGYLKSKILDDVVGSLRDFACSKSHKECDKSRIGDDSLVSRVVGVKTRGMHRRREEYVASIGKRVRHTKRCCREQRAMHIHGGGPATSVQSNPNGSNTIFKVEYTLKIIDEDGDTFAKRAEMYYRKRPEIVNFVEEAFRSYRALAERYDHLSRELQSANRTIATAFPEHVQFPLEDDSDENEDYEGNPRKPPKHLHLIPKGSNIPEVPEIPMKKDFRSQSMMLSRKGPAGLKRTISSALAKREAAIVSSGLSKEEGLEEIDKLQKGILALQTEKEFVRSSYEQSYERYWDLESEVTEMQKRVCNLQDEFGLGAAIDDSDARTLMASTALSSCKDTLAKLEEKQKQSVEEAEIEKGRIKTAKERFDALRNKFEKSESDHHDEAIKTEVEEEEGDVVQESSYESEREESNENLTVVKLAEKIDDLVHRVVSLETNASSHTALVKTLRSETDELHEHIRGLEEDKASLVSDSTDMKQRITVLEDELRTVRKLFQKVEDQNKNLQNQFKVANRTARDLSGKLQDVKMDEDVEGAGIFQELPVVSGSEDSRDELKSILTETETRSSLEETKKDATVVRESEDGGRSQEEKSEIKDSFALSETASTCFGTEAEDLVTEDEDEETPNWRQLLPDGMEDREKVLLDEYTSVLRDYREVKRKLGEVEKKNREGFFELALQLRELKNAVAYKDVEIQSLRQKLNSPGKDSPHQVEGNNQLEHDQGQRESVSISPTSNFSVSTTPHHQGGDVKRTPGRTKSNEVRVKFADVDDSPRTKIPTVEDKVRADIDAVLEENLEFWLRFSTSVHQIQKYQTTVQDLKSELSKLRIESKQQLESPRSSSNLAVASEAKPIYRHLREIRTELQLWLENSAVLEDELQGRYASLANIQEEIARVTAQSGGSKVSDSEISGYQAAKFHGEILNMKQENKRVSTELQSGLDRVRALKTEVERILSKLEEDLGISSATEARTTPSKSSSSGRPRIPLRSFLFGVKLKKHRQQKQSSSSLFSCVSPSPGLQKPSSYNRPPGKLPE*
>Boechera_stricta_6251s0018.1.p
MAEHREPNLDDDGSKSSFQKTVVLRDWWLVKCPKEFEGKRFGVAGIEDSGETRAMRVFTSSPIIKALDVFTLLASDGIYITLRGFLNKERVVKNGFTPEISREFIFGFPPCWERICYNCFGGGVSLGTDTNTVPSTIAKASYPILSPCKNNKENLQDTSAEERGENTVPDMDTAEINNTKDGCRARAKKIARRKSLHLQTKSGGKSAEDERILESSKVHNTTNDGDHGSEGLHKGKSGEVEKDECEAINNEDNEWRLDESKLQNMTTNDGDHGSEGLDKAKSGGVEKDECEAINNGVISPADGCGRNHTAADNVDKVTSTSTTPESLTSEQRKGELKVTTASPHSLLKDLHKNSKPRKKGKSKKSEKTLKNDGNVVEPSNCSETKVKSAENKRKPQNPTTNDRDRGKEGLNNAKSDDVEIDECVAINDEVISPADGCGKRHSGTDGVEKLASKNATIESLTSEQRKGRVKETKTSLHSLSKDLNNSSKPGKKGKSKKSEKTLKRDWHATEYNFSWESEENLSWGNTKRKIDFDVEVTPDNKVKKQKTNATSTDSLGQKRSRSGRVLVSSLEFWRNQIPVYDVARNLIEVKDGHETNSTPSKGKGSDSRKRRS*
>Brassica_cretica_RQL77229.1
MADNPNPNPNPDDEDVSYYQKTVVLRDWWLIKCPIEFEGKRFGVAGTQIAETGAVRVFTSSPIVKAFDVFTLEASDGVCIVLRGFLNKQRLVLSGFLPQICSEFILGFPPCWESKCNLSFVGLPSAINKASGAILSPCNNDKKRNLEDTKTTVTAKKKKKKNTVEISDKPSRKKSIRLQSKSVELMSKVQTTSSTNDVSDGLDKRGESSDDVEKTDECEVINNQVDGNVVERVNHQSGTKVKRKLDVSQVQKNPTTNDGVERDESMVNEEISPSPVDGCGTNSKTITSKNATLTSEERNGKLKVTKTSLKNGKKSEKILEGDLDDVVVEPMMTTHSRSSKVKHNLSVGKTIRKIDFDAELTPEKDAKKQKTNSMSADSLGQKRSRSGRVLVSPLEYWRNQLPVYDKDRNLIQVNEGHQTNNSTPSK
>Brassica_cretica_RQL80743.1
MATKSKLQSLSARRSSPRTRSGAVREPISTRAASCSRFVPKPNSDEIPRTPFSFKSITPIGGTLKSVSLSDWWLTKKANEKGLGVAGFESKGGPEVRLFSSATISTRHDSTTLETSDGLTVSISGFINRSRSLQNGLSSEVCNRFLLGFPYHWRDYTEQGFLEEEEEKDYGFSFDDIPVNRLQDVLFTASPRFQDKMLDDAVDSLRDLLRSTTEKPDKECRTPRMDGGDKESLVLSVVGVKTRGMVRRREEGGEASIGERVLRSSKKKRDQ
>Brassica_juncea_A040432
MATKSKLQSLSARRSSPRTRSGAVREPISTPAAPCSRFVPKPNSDEIPPRTPFSFKSITPTTLKSVSLSDWWLTKKANEKGLGVSGFESKGGPEVRLFSSAAISTRHDSTTLETSDGLTVSISGFINRSRSFQNGFSSEDCNRFLLGFPYHWKDYTEERFVEEEKDHCVSFDDIPVNRLQDVLFTASPRFQAKILDDAVDSLRDLLRSSTEKPDKECRTPRMDGGNEESLVLSVVGVKTRGMVRRREEGEASIGERVLRSSKKNKFLLN
>Brassica_juncea_A040823
MADNPNPDEEDVSYYEKTVVLRDWWLIKCPIEFQGKRFGVAGTQIAETGAVRVFTSSPILKAFDVFTLEASDGVCIVLRGFLNKPRLVQSGFLPQICSEFILGFPPYWESKCNLSFVGLPSGSASINKASGTILSPCNNDKKRNLEDTPARRRVVKTTVTAKKKKQNTVEISDRPSRKKSLRLQSKSVELMSKVQTTSSTNDGLDKSAKCSDDVEKTDESEVINHQVDGCVKKRNGADNVVKVTRMSATEAANVVERVNHQSRTKVKRKLDVSELQKNLTTNDGVERDEPMDNEEEISPSPVDGCGTDTKKITSKNATLTSEERNDKLKVTKTSLKNGKKSEKILEGDLDDVVVEPMTTTHSRSSKLKHNLSVGKTIRKIDFDQEVTPEKDATKQKKTNSMSADSLGQKRSRSGRVLVSPLEYWRNQLPVYDKDRNLIQVNEGRQTNTTSSKGKGGSVSRKPRR
>Brassica_juncea_B007540
MATTKSKPHSLSARRSPPRTRSGALPKPLSTPATRSRFLPKPNSDEITPRTPFSSKSITPIIGGTPKSVSLSDWWLTNDGKGLGVAGFESEARLFSSATISTRHDSTTLETSDGITVSVSGFINRSRSLENGFSSEVCNRFLLGFPYHWKDYTEEGFVEEEDEEEEKDYGVSFDDIPVDRFEDVLFTASPRFQDKILGDAIDSLRDLLRSGNEECQEAEKECEERSDKTPIRMDGGDEEEGLVLSDEGVKTRGMLRRREEGEASIGERLHRSSKKKRDQEKR
>Brassica_juncea_B012077
MAENHNPNPEEDVSYYQTRVVLRDWWLIKCSNEFQGKRFGVAGTQIAETGAARFFTSSPIIKAYDVFTLEASDGVCISLRGFLNKQRLSQSGFLPEISREFIFGFPPCWESKCNHFFLGEVPSEAGTNKASPTIISPCNNTKWNSPAERRGKTTAVENNTEEETNDKDGLGGGSTARDDKPARKKSLRLQSKSVELMNKVKNKTTNHGSEGLSKEAKSGGVAKDECEVISNEVISPAGKKHTSADDVDKVTCMSASGESQGKGELEATKACPHSLSEDLEKSGEPGKKTVSEKSGRILRSDGNVVEHVNHSGTKAKRKLDVSQVQKNPATNDVGNGSEGLNKAKGNGVEGDECMGNEEISRVDGCGKMQHSGTNSKKVTSKNANKESLTSEQRNGKLKVTKTSLSDSSSKHGKNGKSKKGEQILRGDLDVVVEPMTHSRSKVKNNLSVGKTIRKIDFDVEVTPEKDAKKQKTNAVLSADSLGQKRSRSGRVLVSPLEFWRNQVPVYDVDRNLIQVKEGHQTNSTPPSKGSFFFKALYIYRRGLH
>Brassica_napus_GSBRNA2T00016820001
MADNPNPDDDDVSYYQKTVVLRDWWLIKCPIEFDGKRFGVAGTQIAETGAVRVFASSPIVKAFDVFTLEASDGVCIVLRGFLNKQRLVLSGFLPQICSEFILGFPPCWESKCNLSFVGLPSGSASINKASGAILSPCNNDKKRNLEDTKSTVTAKKKKKNTVEISDKPSRKKSIRLQSKSVELMSKVQTTSSTNDVSDGLDKRGKSSDDVEKTDECEVINNQVDGNVVELVNHQSGTKVKRKLDVSQVQKNPTTNDGVERDESMVNEEISPSPVDGCGTNSKKITSKNATLTSEERNGKLKVTKTSLKNGKKSEKILEGDLDDVVVEPMMTTHSRSSKVIHNLSVGKTIRKIDFDAEVTPEKDATKQKTNSMSADSLGQKRSRSGRVLVSPLEYWRNQLPVYDKDRNLIQVNEGHQTNSTSSKGKGSVSRKPRR*
>Brassica_napus_GSBRNA2T00024219001
MATKSKLQSLSARRSSPRTRSGAVREPISTPAAPCSRFVPKPNSDEIPPRTPFSFKSITPTTLKSVSLSDWWLTKKANETGLGVSGFESKGGPEVRLFSSAAISTRHDSTTLETSDGLTVSISGFINRSRSFQNGFSSEDCNRFLLGFPYHWKDYTEERFVEEEKDHCVSFDDIPVNRLQDVLFTASPRFQAKILDDAVDSLRDLLRSSTEKPDKECRTPRMDGGNEESLVLSVVGVKTRGMVRRREEGEASIGERVLRSSKKNKLIKGSHQNTRTKTISLFLSDQCFVFYASIYAHHHIRPLTKTCCREQRAMRIHGGGPATSVQSNPNGSNTIFKVPSIFHHVFEYTLKIIDEDGDTFARRAEMYYRKRPEIVSFVEEAFRSYRALAERYDHLSRELQSANRTIATAFPEHVQFPLEDDETEDFEGNPRKQPHLHLIPKGSNIPQREAAVVSSGLSKEEGLEEIDNLQKGILALQTEKEFVRSSYEESYERYWDLENEVAEMQKRVCSLQDEFGLGAAIDDSDARTLMASTALSSCKDTLAKLEEKQKQSVEEAEIEKERITTAKERFYALRNKFEKPESDDHDKFIKTEAKVDVVQESSYESEREDSNENLTVVKLAEKIDDLVQKIVSLESNASSHTALVKTLRSETDGLHEHIRGLEEDKAALVSDSTDMKQRIAVLEKELSEVRKLFQKVEDQNKSLQKQFKEANWTADDLSGKLQDVKMDEDVEGAGIFQELPAVSGSEDYLKSITKETEREKDEDEETPNWRQLLPDGMEDREKVLLDDYTSVLRDYRGVKRKLGEVEKKNREGFFELALQLRELKNAVAYKDVEIQSLRQKLGTLEKDSPHQVEGNNQMEHDQGQRESVSISPTSNFSVRVKFADVDDSPRTKIPAVEDKVRADIDAVLEENLEFWLRFSTSVHQIQKFQTTVQDLKSELTKLKIQSKQQQESSRSKHAAASEAKPIYRHLREIRTELQLWLETSAVLKDELQGRFASLANIQEEIGRVTAHSGGSKVSDSEISSYQAAKFHGEILNMKQENKRVSSELQSGLDRVRVLKTDVERILSKLEEDIGISSATEARTTPSKSSSSGKARIPLRSFLFGVKLKKQTKQKQASASLFSCVSPFPAPQQESS*
>Brassica_napus_GSBRNA2T00086338001
MATKSKLQSLSARRSSPRTRSGAVREPISTRAASCSRFVPKPNSDEIPRTPFSFKSITPIGGTLKSVSLSDWWLTKKANEKGLGVTGFESKGGPEVRLFSSATISTRHDSTTLETSDGLTVSISGFINRSRSLQNGLSSEVCNRFLLGFPYHWRDYTEEGFLEEEEEKDYGVSFDDIPVNRLQDVLFTASPRFQDKMLDDAVDSLRDLLRSTTEKPDKECRTPRMDGGDKESLVLSVVGVKTRGMVRRREEGCEASIGERVLRSSKKKRDQ*
>Brassica_napus_GSBRNA2T00119574001
MADNPNPNPDEEDVSYYEKTVVLRDWWLIKCPIEFQGKRFGVAGTQIAETGAVRVFTSSPILKAFDVFTLEASDGVCIVLRGFLNKPRLVHSGFLPQICSEFILGFPPYWESKCNLSFVGLPSGSASINKASGTILSPCNNDKKRNLEDTPARRRVVKTIVTAKKKKQNTVEISDRPSRKKSLRLQSKSVELMSKLQTTSSTNDGLDKSAKCSDDVEKTDESEVTNNQVDGCGKKRVNHQSGTKVKRKLDVSELQKNPTTNDESMDNEEISPSPVDGCGTNSKKITSKNATLTSEERNGKLKVTKTSLKNGKKSEKILEGDLDDVVVEPMTTTHSRSSKVKHNLSVGKTIRKIDFDLEVTPEKDATKHNKTNSMSADSLGQKRVLVSPLEYWRNQLPVYDKDRNLIQVNEGRQTNSTSSKGLFFFS*
>Brassica_nigra_B045991-PA
MATTKSKPHSLSARRSPPRTRSGALPKPLSTPATRSRFLPKPNSDEITPRTPFSFKSITPTIGGTPKSVSLSDWWLTNDGKGLGVAGFESEARLFSSAAISTRHDSTTLETSDGITVSISGFINRSRSLENGFSSEVCNRFLLGFPYHWKDYTEEGFVEEEDEEEEDDYGVSFDDIPVDRFEDVLFTASPRFQDKILGDAIDSLRDLLRGRPDQECQKKPEKECEERSDKTPIRMDGGDEEEGLVLSDEGVKTRGMLRRREEGELSIGERLHRSSKKKKGEKGENFLLRVCFRNIVV
>Brassica_nigra_B033030-PA
MIKLIAASPTIISPCNNAKWNSPAERRDESTVVENNTEEEEISDKLARKKSLRLQSKSVELMSKVKNKTTNHGSEGLSKEAKSGGVAKDKCEVISNEVISPAGKKHTSADDVDNVTCMSASGESQGKGELEATKACPHSLSEDLEKSGEPGKKTVSEKSGRILRSDGNVVEHVNHSGSKAKRKIDVSQVQKNPATNDVGNGSEGLNKAKGNGVEGDECMGNEEISRVDGCGKMQHSGTNSKKVTSKNANKESLTSEQRNGKLKVTKTSLSDSSSKHGKNGKSKKSGQILKGDLDVSVEPMTHSRSKVKDNLSVGKTIRKIDFDVEVTPEKDAKKQKTNAVLSADSLGQKRSRSGRVLVSPLEFWRNQVPVYDVVCDDVLLNNT
>Brassica_oleracea_1g087890.1
MATKSKLQSLSARRSSPRTRSGAVREPISTRAASCSRLVPKPNSDEIPRTPFSFKSITPIGGTLKSVSLSDWWLTKKANEKGLGVAGFESKGGPEVRLFSSATISTRHDSTTLETSDGLTVSISGFINRSRSLQNGLSSEVCNRFLLGFPYHWRDYTEEGFLEEEEEKDYGVSFDDIPVNRLQDVLFTASPRFQDKMLDDAVDSLRDLLRSTTEKPDKECRTPRMDGGDKESLVLSVVGVKTRGMVRRREEGGEASIGERVLRSSKKKRDQ
>Brassica_oleracea_2g002600.1
MADNPNPDDDDVSYYQKTVVLRDWWLIKCPIEFEGKRFGVAGTQIAETGAVRVFTSSPIVKAFDVFTLEASDGVCIVLRGFLNKQRLVLSGFLPQICSEFILGFPPYWESKCNLSFVGLPSGSASINKASGAILSPCNNDKKRNLEDSPARRRVVKTTVTAKKKKKKNTVEISDKPSRKKSIRLQSKSVELMSKFQNTTNDDVSEGLDKRAKSSDDVEKTDECEVINNQVDGCVKKRTSADNVDKVTIMRATEESLTLKQGKGELEESEKSGKRGKKAAVSKKSGGNAVEHVNHQSGTKVKRKLDVSQVQKNPTTNDGVERDESMVNEEISPSPVDGCGTNSKKITSKNATLTSEERNGKLKVTKTSLKNGKKSEKILEGDLDDVVVEPMMTTHSRPSKVIHNLSVGKTIRKIDFDAEVTPEKDATKQKTNSMSADSLGQKRSRSGRVLVSPLEYWRNQLPVYDKDRNLIQVNEGHQTNSTSSKGKGSVSRKPRR
>Brassica_rapa_A01g027290.3C
MATKSKLQSLSARRSSPRTRSGAVREPISTPAAPCSRFVPKPNSDEIPPRTPFSFSLKSITPTTTLKSVSLSDWWLTKKANETGLGVSGFESKGGPEVRLFSSATISTRHDSTTLETSDGLTVSISGFINRSRSFQNGFSSEDCNRFLLGFPYHWKDYTEERFVEEEKDHCVSFDDIPVNRLQDVLFTASPRFQAKILDDAVDSLRDLLRSCTEKPDKECRTPRMDGGNEESLVLSVVGVKTRGMVRRREEGEASVGERVLRSSKKNKFLLN*
>Brassica_rapa_A02g000520.3C
MADNPNPNPDEEDVSYYEKTVVLRDWWLIKCPIESQGKRFGVAGTQIAQTGAVRVFTSSPILKAFDVFTLEASDGVCIVLRGFLNKPRLVQSGFLPQICSEFILGFPPYWESKCNLSFVGLPSGSASINKASGTILSPCNDKKRNLEDIPAQRRVVKTTVTANKKQNTVEISDKPSRKKSLRLQSKSVELMSKVQTTSSTNDGLDKSAKCSDDVEKTDESEVTNNQVDGCGKKHVNHQSGTKVERKLDVIELQKNPTTNDGVERDEPMDNKEISSPSPVDGCGTNTKKITSKNATLTSEERNGKLKVTKTSLKNGKKSEKILQGDLDDVVVEPMTTTHSRSSKVKHNLSVGKTIRKIDFDQEVTPEKDATKHNKTNSMSADSLGQKRSRSGRVLVSPLEYWRNQLPVYDKDRNLIQVNEGRQTNTTSSKGKGGSVSRKPRR*
>Camelina_sativa_XP_010414757.1
MATKSKPQSLSARCSSPPRTRSKPLPETNPSPRTRSKPLPETNPSPRTHPEALPKPNFPPTPRTPASLGAITPIVKTKSVTLSDWWLTRKGKDKEKKALCITGFESDVRLFSSGTILKRHNSVTLESVDGITISISGFINRARSMENGVSEEVCNRFLLGFPFNWEDYNEENVVDEDRGFVVSFNDVPVNRIQDLSFVDGYLKDRILVDVVASLRDMVCPKSDEKKKSVVEDESLVSSAVVVGVKTRAMRRRDEFESSSSGKRPVCTRSTKRKKKLA
>Camelina_sativa_XP_010452097.1
MAEHREPNLDDNGSKSYFQKRVVLRDWWLIKCPKEFQGKRFGVAGIEDFVEKRAKRVLTSSPIIKALDVFTLLASDGIYITLRGFLNKERVVQNGFTPEISREFIFGFPPCWEQICNNCFGGGVSLGTDTNTVSSTVAKASYPILSPCNNKKENLEEDSPAEGRDESNVADTIAAEITTNTEDGSRPSYKITARRKSLHLQTRFGGESSEVHNTTTDGDHGGEGLDEAKSGNVENDTCEAIDKGVVSPADGSGRNHTGADNADKVTSTVTTAVSLTSEQQKGELRDGCEVFNNEDGERKLDESILQNLTTNDGDHGSEGLDKAKSGDVDKDEFEAINNGVILPADGCGRKRTDADNVDKVTSTSTNGEPLTSEELNGELKVTTASPHSLFKDFDKSSKPGRKGISKKSRKTLKKTGNVVEPSHCSETKVKSATKKRKPQNPTTNDKDRGKEGLKNVKSDDVERDECVGINDEVIDGCGRRHSGTDSVGKLTSKNATKESLTSEQRKGREKETKTTLLSKDLNSKPGKKGSSKKSEKTPKRDLQAAEENLSCESEENLSWGNTKRKIDFDVEVTPDNKVKKQKTSVVSTDSLGQKRSRSGRVFMSSLEYWRNQIPVYDMDRRLIEVKGGHETNPTPSKGKGSYRRKPRS
>Camelina_sativa_XP_010470274.1
MVATKSKPQSLSARRSSPPRTRSKPLPETNPSPRTLSKPLPETSPSPRTHSKPQPETNPSPRTHPQALPKPDFPPTPRTPASLGAITPIGTRKSVTLSDWWLTRKGKDKKKKALCIIGFESDVRLFSSGTILKRHNSVTLESVDGITISIGGFINRSLSIENGVSEEVCNRFLLGFPFNWEDYNEENVVEEDRGFVVKFDDVPVNRIEDLSFVDGCLKDKILVDVVASLRDLVSCPKSDEKKKKSVAVGEDESLVSSAVVVGVKTRAMRRRDEFESSSGKRPVCTKSTKKKKLA
>Camelina_sativa_XP_010490713.1
MAEHREPNFDDDGSKSYSQKTVVLRDWWLVKCPKEFEGKRFGVAGIEDPVEKRAVRVFTSSPIIKALDVFTLLASDGIYITLRGFINKERLVKNGFTPEISREFIFGFPPCWEQICNNCFGGGVSLGTDDTNTVSSTVSKASYPILSPCKNNKENLEEDSLAEGRDESNVTDTIATEITTNTEDVSRPRYKITARRKSLHLRTRFGGKSVEDQRILESSEVHNTTNDGDLGSEGFDEAKSGDVENDNCEGIDNGVVSPADGSGRNHTGADNVDKVTSTITTAESLTSEQLLIDECEVINHEDGVKKLDDSTNDGDRGSEGLDKAKSDSVDQDEFEAINNGVLLPADGCGRTRIDADNNVDKVTSASATGESLTSEEQKGELKVTAASPHSLFKDLDKSSKPGRKGMSKKSRKTLKKAGNVVEPSHRSETKVKSAANKRKPQKPTTNDKDRGKEDVNNAKSDDVERDECVGINDEVIDGCGRRHSGTDGVGKLTSKNVTKESPTSKQRKGREKETKTSLLSKDLNSKPGKKKSSKKSEKTPKRDLQAAEENLSCESEENLSWGNTKRKIDFDVEVTPDNKVKKQKTNAVSTNSVGQKRSRSGRVLVSSLEYWRNQIPVYDMERRLIEVKGGHESNPTLSKGKVSYRRKPRS
>Camelina_sativa_XP_019084578.1
MAEHREPNLEDDGSKSYSQKRVVLRDWWLVKCPKEVEGKRFGVAGIEDPVEKGAVRVFTSSPIIKALDVFTLLASDGIYITLRGFINKERLVKNGFTPEISREFIFGFPPCWEQFCNNCFGGGVSLGTDXXTYSSHVVCFAASYPILSPCKNNKENLEEDSPAEGRDESNVTDTNAAEITTNTEDGSRPRYKITARRKSLHLQTRFGGKSVEDQRILESSEVHNTTNDGDHGGEGLDEAKSGNVENDTCEAIDIGVVSPANGSGRNHTGADIVDKVTSTITTAESLTSEQQKSELRDECEVFNHEDGERKLDDSTNDGDRGSEGLDEARSGDVENDNCEAIDNGVISPADGSGRNRTDADNNVVKVTSTSATGEPLTSEELNSELKVTKASPHSLFKDLDKSSKPGRKGISKKSRKTLKKTSNVVEPSHCSATKVKSAANKRKPQNPTTNDKDGGKEGVNNAKSDDVVRDECVGINDDVISPVDGCGRRHSGTDGVGKLTSTDATKESLTSEKRKGRVKETKTSLPSKDLNNSSKPGKKANSKKSERTLKTDLQAAEENFPCESEENLSWGNTKRKIDFDVEVTPDNKVKKQKTNAVSTDSLGQKRSRSGRVLVSSLEYWRNQIPVYDLSRKLIEVKGGHETNPTPSKGKGSYRRKPRS
>Camelina_sativa_XP_019101020.1
MKKKIAMTTKSKPQSLSTRRSPPRTRSKPLPETNPSPRTRSKPQPEPNPSPRTHPKALPKLNFSPFPPTPASLGAITPIGTRKYVTLSEWWLTRKGKDKEKKALCITGFESDVRLFSSGRILKRHNSVTLESVDGITISISGFINRARSIENGVSEEVCNHFLLGFPFNWEDYNEEIVVDEDRGFVVSFDDVPVNRIQDLSFVDGCLKDKILVDVVSSLRDMVCPKSDEKKKSAVVVDDESLVSSAVVVGVKTRAMRRRDEFESCIEKRSVLHKVYKEEEEISLVVSFTLFFNSHFV
>Capsella_grandiflora_2240s0051.1.p
MAEHREPNLDDDGSKSYFRRTVVLRDWWLVKCPVEFEGKRFGVAGIEDSLESRAVRVFTSSPIIKALDVFTLLSSDGIYITLRGFLNKERVVKNGFTPEISREFVFGFPPCWERIVTNCSGGGASLGTDTTTVPSTVARACYPILSPCKNNKQNIEDSSAEGRDESIVPDMNMGHMAEIINTKDGSRAKDRNTARRKSLHLQTKSGGKNAEQEKILESSKVRNTTSDGNHGTEELHKGKTGDVEKDECETINNEDEERDLDEGKLQNLTTIDGDLGSECLDKAKSGDVEQDYCEAIDNGVISSADGCGKNQTGADNVVRVTSTSISGASLTSEQQKGELRDECEAINNRDDKWKLEESKLQNLTTNDGDHGSEGLDKAKSCDVEKDESEAVNNGVISLVDGCGRKRTDADNVDKVTSTSATGESLTSEQQEAEHEVTAASPHSLFQDLDKSSKPGKKGKSKKKSRKTLKNTGNPAKKGNSKKSEKTLKRDLHAAEENFACESEENLSWGNTKRKIDFDVEVTPENKVKKQKTKAVSTDSLGQKRSRSGRVLVSPLEFWRNQIPVYDMDRNLIQVKDGHDSSQGKGSKSRKPRS*
>Capsella_rubella_0002s0640.1.p
MTKTTAKSKSQSLSAPRSSPPRTRSKTLPESSNPSPRTHPKPKRNFSPLPRTPFSLGAITPIGTRKDVTLSDWWLTRKGKEKKKGSLCITGFESSKHGSEMRLFSSGTIVKRHNSITLEAIDGITISISGFINRSRSLQNGISNEVT*
>Capsella_rubella_0006s0132.1.p
MAEHREPNLDDDGSKSYFRRTVVLRDWWLVKCPVEFEGKRFGVAGIEDSLESRAVRVFTSSPIIKALDVFTLLSSDGIYITLRGFLNKERVVKNGFTPEISREFVFGFPPCWERIVTNCSGGGASLGTDTSTVPSTVARACYPILSPCKNNKQNIEDSSAEGRDESIVPDMNMGHMAEIINTKDVSRAKDRNTARRKSLHLQTKSGGKNAEQEKILESSKVRNTTSDGDHGMEELHKGKTGDVEKDECETINNEDEERELDESKLQNLTTIDGDLGSEGLDKAKSGDVEQDYCEAIDNGVISSADGCGKNQTGADNVVRVTSTSITGASLTSEQQKGELRDVCEAINNRDDKRKLEESKLQNPTTNDGDDGSEGLDKAKSCDVEKDESEAVNNGVISLADGCGRKRTDADNVDKVTSTSATGESLTSEQQKTEHEVTAASPHSLFQDLDKSSKPGKRGKSKKKSRKTLKNTGNVVEPSNCLEAKVKSAENKRKLQNLTTNDKDRGKKGLNNAKSNDVERDDCVAINEEVISPVDGCARRHPGTNRVGKLISKKATKESLTSEQRKGRVKETKTSLRSLSKDLNNSSKPAKKGNSKKSEKTLKRDLHAAEENFACESEENLSWGNTKRKIDFDVEVTPENKVKKQKTKAVYTDSLGQKRSRSGRVLVSPLEFWRNQIPVYDMDRNLIQVKDGHDSSQGKGSKSRKPRS*
>Cardamine_hirsuta_CARHR053810.1
MATKSKIRSLSAHRTSPRSRFKSLPESNPSPFTFTRASSPGTNGTPFSLGAITPIGNLKSVTLSDWWLIKKGNEKTLCISGFESKGGSEVRLFSSGTITKRHDSVTLEAIDGITICISGFIDRSRSLQNGISNKVCNRFLLGFPYDWNEEEKEEEGTVEEKKNVDVSFDDIPVNRLQDLCFLDGCLKDKILDDVVSSLRDLVCPKLDKKCEKSRIGGGDESLDSGMDDESLESQVVGVKTRGMLRQRQDEDSIGKIVRVTTSKKRR
>Cardamine_hirsuta_CARHR210840.1
MSDHQEPNLDGDGANSCSSSSFQRTVVLRDWWLIKCSNEFEGKRFGVAGTETSFESRAMRVFTSSPIIKALDVFTLQASDGLCITLRGFLNKERVFKNGFKPEICREFIFGFPPCWERICNDCFQGDSDINTIDKACSPILSPCKFNRNPAESRDHSTVTETNIAEINSKDGSRAVRRKSLRLQPKSGVNSAKGERKLESSKVQNSTNGGDHGSEGLSKAKSSDVEEDECEAINKEDSYDSKVQNCTSDEDHGGEGLDEAKSSDVEKDECEAINDEAISPGRKQNGADNVDKVTSVSASGESLTSEQRKGKRKGTKTSLHSLSKEINNSSKPGKNRKSKKSDSNVVEPMNHSESEEAEEDLSWGKTKRKIDFDVEVTPEKESKNNVVSTDSLGQKRSRSGRLLVSSLEFWRNEIPVYDTDRNLIQVREGSDTNSKSAPSKGKGSNSLKPRN
>Conringia_planisiliqua_CP11_g33626_DN3_SP0_c
MDRTRAMRVFTSSPIIKAFEVFTLQASDGVCIILRGFLNKERVVQSGFIPEISREFIFGFPPFWEQICNNCFRGVPDATGFNTLPSVIGKASRPILSPCNNTRGNLVDCSAESRDRSIVTEKNTAEINNGRSGGSRAIDKNTASKKSLRLQSKSGGKSSQDEKKLEVSKVQNITNVGDHVREGLNKAKGCNDDVEEDEREAIGNEGNEKKLDESEVHNGTNDEDHGSEGSDKAKNNDVEKDECEVIYNDVTSLADGCGKKHSGADNVDKVTSMSATGELLTSEQGKGELGVTRASPHSGTDSKKLKSKNATKESLTSEQRKGKLKVTKTTVHSKSKDVSNSRKPGRKGKSKISENTLKGDCDVVEPMNHSASKVKEAEENMSGGKINRKIDFDEELMPPLLCNAKVTPDKDAKKQKTNAVSADSLGQKRSRSGRVLVSSLEYWRNQIPVYDMDRNLIQVNEGHETISTPSKGSFFLKAVFDKRGLHCKSNTEFCLALVLDRKGIEFSKAKKMKIKHTASNYFGNY*
>Euclidium_syriacum_0020s0140.1.p
MVDPWEPNLDDDCSSYFQKTVIITDWWLIKCSNEFNGKRFGVAGTEITDSFDQKRAIRVFRSSPIIKAINVFSLETSNGVSIILRGVLNKERVVKSGFNLEISREFIFGFPPLWEQICNKWFEGISLSNDIDTVPSSIIIDKARYSVLSPCKSKNTKRNVEDSVGKNRDKNTVTETNKVKVNDKDGRSVGSRARDENNARRKSFRLRSKPVEEETEFEVLDNEVDDGCGIKHTDDAESMAFEQRKDEPKVTTRAALRKKSENDQSVVVEPMIHTTEDGREVEKSKNVTTEQGKGEVKVTKELDKRSKSGKSKRNVVVTEPMNHSRPEVKQAEKILSMGETKRKIDFDAELTPEKKSDKKQKKSDASSSSIGSFNRSRSGRLLMSPLEFWRNEIPVYDMDRSCIKVKDGDNETPSKAGKRSDSRKPRR*
>Euclidium_syriacum_0048s0039.1.p
MATKSKSESVSMHPPRTRSGYVPEPNSSPRTRSGCVPESKSAPRTDRVARTLFPPDIVTPVGTLKSVVLDEWWLKKGKEKGLCVSGFEIKGGGAIRKFSSGAITKRHDSNTLETIDGITVTLSGFLDRTRSLQNGISFDLCNRFNFGFPYDWNEDEDESVETKNKAFGFDFSFDDIPVRNVNDLLLTSNSSLRSKILDDVVEGLRGFAYGSTQESEKECEKSGMDDNDYNGDDESLVPRVVGAKTRSMLKRVHETSKKKRS*
>Eutrema_heterophyllum_scaffold130477_cov169.67_1
MADHPDGDSSSFQRTVSVSGLLMHFLVFDSISMLDLFFSSFWVYVKVILRDWWLIKCPKEFEGKRFGVAGSEIAASPRLALSFRSGLLNRTRAMRVFTSSPIIKAFDVFTLQASDGICITLRGFLNKERVVKSGFIPEISREFIFGFPPCWEQICNNCFGGVPLGTDVKTSPSVIDKACCPILSPCKNSKGNLEDSRAERRDKSTVTEKNTRVINDKDGHSGGSTAINKKTARKKSLRLQSKSGGKSAEDERELELGNVQHTTNDGDHGSEGLNKAKSRDVEKDEFKATDNEGNGRKLDESKVQNRTNDGDHGSGGLDKAKSSDVEKDECEVINNEVISPVDGCAKKHTGADNVISMSATGESLTSEQGKGELKVTEASPHSLFEDLDKSSKPGKKSRKTLKSDGNVVEDVNNSGTKVKSAKNKRKLDLSNIQHHTTNDGDHGREGLNKAKGNDVEKDECMAINNEVISPVDGCGKRHSSTDSKNLASKNATKKSLTSEQRKGKLKVTKTSLHSISKDLNNSSKPGKKGKSKTLKGDWNVVEPMNHSGSKVKEAEENLSGRKTHRKIDFDEEVTPDKEANKQKTNAVSADSLGQKRSRSGRVLVSSLEYWRNQIPVYDMDRNLIQVNEGHETNSAPSKGKGSDSRKPRS
>Eutrema_heterophyllum_scaffold455_cov155.49_1
MTTKSKSKSLSARRSSPRTRSGAVAEPISSPCIFSRFVPEPNSSPGTDEIPRTSFSFGAVTPVAGTLKSVSLSDWWLTKKTNQKGLCVTGFESKGGSEVRLFSSAAISERHDSTTLETFDGITVSISGFFDRSRTLQNGFSSEVCNRFLLGFPYNWKDHDEEAEEKKQFSVSFDEIPVNRYQDLLFSSYHNEILADVVSSLRDLVCPSTEKSDKKCKKSRMSNDDDDKSVVPRVVGVKTRGMLKRREDSEGEAFSVVERVHTTSNKKNRSREKTKR
>Eutrema_salsugineum_v10015290m
MADHREPNSDGDSSSFQRTVFLGDWWLIKCSKEFEGKRFGVAGYEIAASVETRAMRVFTSSPIIKAFDVFTLQASDGTCITLRGFLNKERVVKSGFLPEISREFIFGFPPCWEQICNNCFGGVHLGTDINNASSLIDKACSPVLSPCKNSKGNLEDSRVETRAKSTVTEKNTTVINDKDGHSDGSIARYTKSARKKSLRLQSKPGGKSAEEERELELSKIQNTTNDRDHGSEGLNKAKSRDVEKDEFEATGNEGSEAKLDESKVQNRTNDGDHHGSGGLDKAKSSDVEKYEGEVINNEVISSADGCGNKHACADNVDKVTSMSATGESLTSEQGNGELKVTRASPQSLFEDLDKSRKPAKKSRKTLKSDGNVVEDVNHSGTKVKSAKNKRKLDVSKGQHPTTSSEGLNKAKGNDVEKDEGTAINNEVVSPVDGYGRHSGTDSKKLTSENATKESLTSEQQKGKLNVTKTSLHSMSKDLNNSSKPGKRGKSKNLKGDWNVVEPMNHTGSKVKEAEENLSGGKTNRKIDFDEEVTPDKEVKRQKTNAVSADSVGQKRSRSGRVLVSSLEYWRNQIPVYDMDRNLIQVNEGHDETSSTPSK
>Eutrema_salsugineum_v10023956m
MTKSKSQSLSARRSSPRTRSGAMPEPISSPRTSSRFVPKLNSSPRTNEISRTPFSFGAVTPIAGKLKSVSLSDWWLTKKTNQKGLCVTGFELKGGSEARLFSSGAISRRHDSITLETFDGLTVCISGFINRSRTLQNGFSSEVCNRFLLGFPYNWEDNHDEEAEKKKQFRREEYKKCGKSRMDDDDDDECLVPRVVVVKTRGMLRRREENETRDKKRCCREQRAMLIHGGGLATSVRSNQNGSSTIFRKVEYTLKIIDEDGDTFAKRAEMYYRKRPEIVNFVEEAFRSYRALAERYDHLSRELQSANRTIATAFPEHVQFPLEDDDDNENEDPQKPPKHLHLIPKGSNIPEVPEIPKNEFRSQSMMLSRKGPAGLKRTVSSAQAKREVAIVSSGLSKEEGLEEIDKLQKGILALQTEKEFVRSSYEQSYERYWDLENEVTEMQKRVCSLQDEFGLGAAIDDSEAKTLMASTALSSCKDTLAKLEEKQKQSVEEAEIEKERIDTAKERFDALRNRFNKPEINDHGEVIKTEKEKDVVQESSYESEREDSNENLTVVKLAEKIDDLVQRVVSLETDATSHTALVKTLRSETDDLHEHIRGLEEDKASLVSDSTDMKQRIIILEDELSKVRKLYQKVEGQNKSLQNQFKEANRTAEDLSGKLQGVKMDEDVEGAGIFQELQVVSGSEDSKSISKETERRSSVEEQKKDDIVVKESEGAQEEKPEIKDSFALSETASTCFGTEGEELVTEDEDEETPNWRQLLPDGMEDREKVLLDEYTSVLRDYREVKRKLGEVEKKNREGFFELALQLRELKNAVAYKDVEIHSLRQKLDTHGKDSPHQVEGSNQLEQDQGQRESVSISISPTSNFSVSTTPHHQVGEMKRTKSNEVRVKFADVDDSPRTNIPTVGDKVRADIDAVLEENLEFWLRFSTSVHQIQKYQTTVQDLKSELLKLRIESKQQQESPRSSSNNTSEAKPIYRHLREIRTELQLWLENSAVLKDELQGRYASLANIQEEIARVTAQSGGTKISDSEISGYQAAKFHGEILNMKQENKRVSSELQSGLDRVRALKTDVERILSKLEDDLGISSASEARTTPSRSSSSGRPRIPLRSFLFGVKLKKHRQQKQTASSLFSCVSPSPALQKQSSYVRQPGKLPE*
>Eutrema_yunnanense_scaffold1887_cov115.11_1
MADGDSSSFQRTVVLRDWWLIKCSKEFEGKRFGVAGSEIAASVETRAMRVFTSSPIIKAFDVFTLQASDGICITLRGFLNKERLVKNGFIPQIYREFVFGFPLCWEQICNNCFGGVPDIKTVPSVIDKACCPILSPCKNSKGNLEDSPAERRDQSTVTEKNTRVINDKDGHSGGSTARNTKPARKKSLRLLSKSGGKSAEDERELELGNVQHTTNDGDHGSEGLNKAKSRDVEKNEFKATDNEANERKLDESKVQNRTNDGDHGSGGLDRAKSSYVEKDECEVINNEVISPARNKKTKRKKSLRLQSKSGGKSAEEERKLELGEVQNTTNDGDHGSEGLNKAKSRDVEKNEFKATDNEGNERKLNESKVQNRTNDGDHGSGGLDKAKNSDVEKDECEVINNEVISPADGCDKKHTGTDNVDKVTSMSATGESLTSEQGKGELKVTRASPHSLFEDLDKSSKPGKKSRKTLKSDSNVVEDVNNSGTKVKSAKNKRKLDGSKVQHHTTNDGDHEREGLNKAKGNGVENDECMAINNEVILPVDGCGKRHSSTDSKKLASKNATKESLTSEQRKGKLKVTKTSLHSMSKDLNNSSKPGKKGKSKTLKGDWNVVEPMNHSGSKVKEAEENLSGGKTNRKIDFDEEVTPDKEAKTQNTNAVSTDSLGQKRSRSGRVLVSSLEYWRNQIPVYDMDRNLIQVNEGHETNSTPSKGRGSDDSRKPRS
>Eutrema_yunnanense_scaffold81_cov138.25_1
MKSKSKSLSARRSSPRTRSGAVPEPISSPRTRSGAVPEPISSPRTRSGAVPEPNSSPRTFSRFVPQSNSSARTFSRFVPDSNSSPRTRSRAVPEPNSSPVPDEIPRTPFSFGAVTPVAGTLKSVSLSDWWLTKKTNQKGLCVAGFESKGGSEVRLFSSAAISERHDSTTLETFDGITVCISGFINRSRTLQNGGFSSEVCNRFLLGFPYNWKDHDEEEAEEKKKHFSVSFDEIPVNRLQDLLFTSSACLKNEILDDVVDSLRDLVCASTEKSDKKCKKSGMGNDDDESVVPRVVGVKTRGMLKRREDNEGEASVVERVHTTSKKKRSRVKTKR
>Leavenworthia_alabamica_maker14753.1
MNDHQESNIDGDGGYTYSSYFQRTVVLKDWWLIKCSNVFEGKRFGVAGLEASVESKAKRVFTSSPIIKALDVFTLKASDGLCINLRGFLNKERVVQNGFKTEICREFIFGFPPCWERICNDCFQGDSDLNTIHKASSPILSPCKYCTENLDDIPAESRCKSTVTETNITEINSKDGSRPRKYLRQQSKSGGKIAQLSKVHNTTIDGDHGYKGFHKAKSGNVDKDECEVINNQDKCDSEVQNCSNDEDHGSEGLVNAKSSDVETDDNEVISPADGCVRKHSGANNVDKVTSMSANGESLTSDQHKDELKLTTASPQSLFKDLNKSSKPRKKSDKTSKSGKNAVKPMNFSGTKVKSADKKKKLDASKIQNSTTNDGDHGSECLIKSKSNDVEKDECLAITEDGSGNKHSGTDGVEKVKRKRPKPSLHSLLKKINTSSKPGKKKKSMESEKTMNHLESEEEDLSWGKTKRNIEFDMEVTPEKESKMQKTNVVSTDSLGQKRSRSGRLLVSTLEFWRNQIPVYDMDRNLIQIKQGGDK*
>Lepidium_meyenii_scaffold1913.53
MATKNSKSQSLSARRSPPRTRSKSLPEPNSSPCTCFRSSLKPNFSPGTDCILKTPYSVGASTPIGTLKNVSLSDWWLTKKGKEKALSITGFEAKGGTEVRLFSSVAISKRHDSTTLEAIDGITICISGFINRSQTLEKGISNEVCDRFLLGFPYNWKDYNEEEEMEMNNHTDFSISFDDIPVSRLQDLSYLEGSLRKKILVDVVDSLRDLVFTKADKQCEKSRIDVDESSVSMVVGVKTRSMLRKREMNEASIVKRVQTMSKKKKR
>Lepidium_meyenii_scaffold219.113
MSTGVCGKRVRYDDFFGSSSSPTHKRFKSCGLPISSSEIGSECDDPVGSLIRMFPTMDPEFFFILVQFFNYFIRNVLRNTNNVFEETKESLSSISFNGESVGSWRDEEMTDGAKWVDRLVSEMSKAINIDDMRQRVVVILEALERIIKHNSDASKKRAIANQHRLSTENEEKAKEVQHLKSLVGKYQEQVNKLEVVLRDWWLIKCSNEFEGKRFGVAGAEESVKSRALRVFKSAPIIKALDVFTLQASDGIFITLRGYLNKELVIKNGFKPEIAREFIFGFPPRWERICNKCFEEVPLIIKKASTPILSPCKYSKENLEDNPAGSRDKTSLTETNTAEINKKDGSRARDKITATRKSLHLQSKSGGESTEDERKLKSNEVKNTTNDGDHGSIGMNKAKSGDVEEDEGNAIRTEGNERKLGECKTKNRSNDGDLGSEILDKAKSRDVKIYEGEVIDNEVTLFKDSLTSLTSEQRTDELKVTRASPHSLFKDSDKTSKPGKQGTSKKSAKILKSDSNHSVNIVKSAGNKRKLNASKVQNPTTNDGDHDSKGLNKRYSGTDSVGKLNSNSKPDKKGKSKKSVKNLKSDGNVVTPMHNSGSKANKAEGHLSWEKTNRKIDFDVEVTPDKPKADAASTNSLGQKRSRSGRVLVATLEFWRNQIPVYDRDRNIIQVKDDLETNSIPSSKGKVSDSRKRRK
>Lepidium_meyenii_scaffold277.39
MTTKNSMSQSLSARRSPPRTRSKSLPEPNSSPRNRFKSLPEPNSSPCTRSKSLPEPNSSPRTRSKLLPEPNSSPRTCSKPLPEPSSLPRTYFRSSLKPNSSPGTDGIFKTPYSLGAVTPIGTLKSVSLSDWWLTKKGKEKALSITGLESKGGNEVRLFSSGAISKRHDSTTLEAIDGITVCISGFINRSLTLQNGISNEVCDRFLLGFPYNWKDYNEEEEMEKNVHTDFSLSFDDIPVSRLHDLSYLEGSLKKKILVDVVDSLRDLVFPKADKECEKSRIDVGESSASMVVGVKTRSMRRQGEANEASIVKRVKTMSKKKKR
>Lepidium_meyenii_scaffold60.13
MAEHREPNFDGDGASSSTSYFQKTVSELIMHLLFLIRSALIIALVVLLSKYVKVVLRDWWLIKCSNEFEGKRFGVAGIEESVKSRAMRVFNSSPIIKALDVFTLQASDGMFITLRGFLNKERLLENGFNPEISREFIFGFPPCWERICNKCFEEVPSIIEKASSPILSPCKYSKKNLEDNPAESRDKTSLTVTNTAKINKNDGSRARDKKTAFRKSLHLQSKSGGESTEDESKLKLSEVKNTTNDEDHGSIGLNKAKSGDVEEDEGKAIYSEDKEMKLRERKTKNRSIDGDCGSEILDKAKSRDVEIYEGEVIDKEVTLPADGCGRKRGEDRVGRVTTRNAARESLTSKQRTDELKLTRASPHSLFKNSDKTSKPGKQGTAKKSGKILKSANNHSETIVKSAGNKRKLNASKVQNPTTTDGDHDSEGLNKKYSGTGSVGKLKSNSKPEKKGKSKKSVKNLKSDCNIVTPMNNSGSEANRAEEHLSWEKTKRKIDFDVEVTPDKPKANAASTDSLGQKRSRSGRVLVASLEFWRNQIPVYDLDRNLIEVKEDCDTKSTPPSKG
>Lepidium_meyenii_scaffold668.120
MADNREPNFEEDVASSSTSFFQKTVVLRGWWLIKCSNEFEGKRFGVAGVEESVETKAMRSFKSSPIIKALDVFTLQASDGIFIILRGFLNKERLLENGFNREIAREFIFGFPPCWERICNNCFKEAPSLIEKASSPILSRCKYSKENLEDNPAESRDKTSLTETNTAEINRIDGSRARDKKTASRKPLPLQSKSGRKSTEDERLGLHLDLNKATNRSIDGDRGRKRGEDRVDKVTTRSASSKSLTSEQRTDELKVARACPHSLSKDSEKTSKPGKQGTSKKSGKILKCDSNHSVNIVKSSGNKRKLNASKVQNPTTSDGDHDSEGLNKRYSATDSVRKQKSYSKPEKKGKSKKSVKNLKSDCNIVTPMNNSGSEANKAEEHLSWEKTKRKIDFDLEVTPDKPKANAASTDSFGQKRSRSGKVLMATLEFWRNQIPVYDRDRNFIQVKEDRETNSTPSSKGKVSDSRKRRK
>Lepidium_meyenii_scaffold96.171
MSQSLSARRSPPRTRSKSLPEPNSSPRTRSKPLPEPNSSPRTRSKPLPEPNSSLRTCFRSSLKPNSSPGIDGILKMPYSLGAFTPIGTLKTVSLSDWWLRKRGNEKALSITGFESKGGTEVRLFSSGAISKRHDSTTLEAIDGITICISGFINRSQTLENGISNEVCYRFRLGFPYNWKDYNGEEEIDKNVHIDFSISFDDIPVNRFQDRSQTLENGISNEVCDRFRLGFPCNWKDYNGEEEEEEIEKNVHTDFSISFDDIPVNRFQDLSFLEGSFKKKMLVDVVDSLRDMVCPKADKECKKSRIDVDESSVSMVVGVKTRGMIRQREANEASIGKIVPRMSKKKKR
>Moringa_oleifera_10005842
MAKRAGRKSLIAKSDPEANQITRTPFTSAAIIPTQSIKYVLLHDWWLSRAEDKGLAVAGFESRGKLGVRIFSSGIIAKRHDAVTLETVDGIRITISGLINRSRTHQNGFPFEVCDIFLFGFPYDWKDYASQCYSVESAERDFQLRKPGCFEFNMVLGSSGNTSGPGSLYDLPAAKIRDLLMSPDGGWENCAESNLLDDVSVHSNMKEESPRTDVNSILCKSAGNHKRAKVDIKLYRGSREILHTKHTATQELQNTGKSVLRADILTPYAGVTTRNMTKLIKEQEANLKNLLVEDENQLVTRGQRLAVRCNEWRGEIEEEETAETPGSGMKHVEKEA
>Moringa_oleifera_10015199
MAPTSAPNCHNNRDVGDSSCFQKTVCLRDWWLIKADKDFEGKRLGIAGVTSARDLQPVRLFTSAPIVKRFDVFTLETADRICIVVNGCINRARTSENGFSSKVFRHFLFGFPPYWEEYAAECLDGESVPDVNKEKMDEGLEDPSPVSTPSKSVEENEEGNCVIDVEINLCENMSQRTTIDAPKFSLLSENDYHPSSTINPVINKDDNAKNEVRKNDGSKDTSEDTPQSLGCEINDVRPLELEIQLPEEPLFCYVAQSSERMGDPSSSGKCQEWILXXXXXXXXXXXSVTTQNNASGESPISWSNKDVLPVVVTNTEGVRSRIHSVSVTQDKGQKSGNITQTGMQNDYSNRLARSPSGCDDVNHAYGLGTILEEGQSCTKEDSSFGERTKRRINFNVHVSFS
>Raphanus_raphanistrum_RrC12816_p1
MADNPNPDDDCSCYQKTVVLRDWWLIKCPIEFQGKRFGVAGTQIADTGAVRVFSSCPIIRAFDVFTLEASDGVCIILRGFLNRQRLLQSGFLPQISREFIFGFPPRWESKCNLCFVGLPSQSPINKQASRSIISPCNNAKSNLEDKRRDKITVVEKITEEEINDKLGRCSTSKDDNKPSKTNPGGEGGLSMAAAAKDECGEVFNNQVISPAGKKHTSADEVTSIMRATEESQGKGELEGTNACPHSLSGSDKPGKKAASKKSGRILRSHGNVVEHANHSGTKVRRKLLDAVSGVQKNPTVNEGLNKEAKGNGVERDDEEVARVDGCGKMHPSGTNSKKIASKKESMTSEQRKGKLKVTKTSLSGSTNKHGKNGNSKKSEQILKGGDVDVVVSVEPMTQSRSKVKDNLSLGKTIRKIDFDEEVTPEKDAKKHKTNNAVVSPDSLGQRRSRSGRVLVSPLEFWRNQVPVYDVDRNLIQVNEGYQTNSTPPSKGFLKFFSFYLWKNIPQGAATTCYVALHPSLKGVTGKYFADCNEVIPTKLARDDTLAQKLWDFSVKLINSVSKKNYLGFEDTS
>Raphanus_raphanistrum_RrC35_p2
MATKSKLKSVPARRPSPRTRSGAVPEPISTPATRSRSVPKPNSDSIPRTTPFSSKFITPISGGGALLKPVSLSDWWLTKKANNNKGLGVSGFESKGGSKVRLFSSATISTRHDSTTLQTSDGLTVSISGFINRSRSLQNGFSSQVCNRFLLGFPYHWKDYTEEGFVEEDKNGYGVVSFDDIPVNRLQDVLFTASSCFQAKILDDAVDSLRDLLRSSTEKPDKECRTPRTDDGGEESLVLSVKGVETRGMLRRREEGEASIGERLHRSSKKKRDQ
>Raphanus_sativus_018437333.1
MATKSKLKSVSAHRSSPRTRSGAVSEPISTPATRSRSVPKPNSDSIPRTTPFSSKSITPISGGGALLKPVSLSDWWLTKKANNNKGLGVSGFESKGGSKVRLFSSATISTRHDSTTLETSDGLTVSISGFINRSRSLQNGFSPQLCNRFLLGFPYHWKDYTEEGFVEEDKNDYGVVSFDDIPVNRLQDVLFTASSCFQAKILDDSVDSLRDLLRSSTEKKECRTPRMDVGDGESLVVSVKGVETRGMLRRREEGEASIGERLHRSSKKKRDQ
>Raphanus_sativus_018452984.1
MADNPNPDDDISYHQKTVILRDWWLIKCSIEFQGKRFGVAGTQIAETGAVRVFTSCPIIRAFDVFTLEASDGVCIILRGFLNKQRLLQSGFLPQISREFIFGFPPCWESKCNHCFVGVPSGSPINKEASRTILSPCNNAKSNLEDSSIPSVVEKKNNTVETNDTVGGGSSRKMSLRLHSKSLELMKKNTSNDGGVSKDVCEVINIEVDGCGENHTGADNAVDKVTSASATEESLLTTTTTSEQRNGKLKVTKTSPSGGSSKRGKSKKSEKILIGDSETMTRSRSKVKDNLSVGNTIRKIDFDEEVTPEKDAKKHKTNSAVVSPDSLGQKRSRSGRVLVSPLEFWRNEVPVYDLDRNLIQVNEGTPPSRGKGSVSRKPRR
>Schrenkiella_parvula_Tp2g05410
MAATKSTFQSLSACRSSPRTRSGALPQPNSSLRTRSGALPQPNSSLRTRSGAVPHPNSSTPRTCSKSVPELNVSPETEEIPPTPLSFKAITPVVGTLKSVSLSDWWLTKKTKENALGVTGFESKSGSEVRLFSSGAISTRHDSTTLETSDGITVCVSGFINRSRTLQNGFSSEVCNRFLLGFPYHWRDYNEEGFVEEEKKHFTVLFDDIPVNRLQDVLFTSSPCLKSKILDDVVDSLRDLVCPRTVKSDKKCEKSDKRCEKSRTVDESLVPSVVGVKTRGMLRRREENETTIGERVHLTSKKKRSRENNKGTKRCCREQRAMRIHGGGQATSVQSNPNGSNTIFRKVEYTLKIIDEDGDTFAKRAEMYYRKRPEIVNFVEEAFRSYRALAERYDHLSRELQSANRTIATAFPEHVQFPLEDDDDENEDHEGNPRKPPKHLHLIPKGSNIPEVPEIPKKEFRSQSMMLSRKGPAGLKRTVSSALAKREAAIVSSGLSKEEGLEEIDKLQKGILALQTEKEFVRSSYEQSYERYWDLENEVTEMQKRVCSLQDEFGLGAAIDDSKARTLMASTALSSCKDTLAKLEEKQKQSVEEAEIEKERITTAKERFDALRNKFENPESDGHDEVTKTEEKEKEADVVLESSYESEREDSNENLTVVKLAEKIDDLVQRVVSLETNASSHTALVKTLRSETDELHEHIHGLEEDKASLVSDSTVMKERISVLEDELSKVRKLFQKVEDQNKSLQNQFKEANWTAENLSGKLQDVKMDEDVEGAGIFQELPVVSGSEDSRDDLNSISKKTETSSVKERKNDAIVMKESEDTEGAQEEKSETKDSFALSETASTCFGTEGDELVTEDEDEETPNWRQLLPDGMEDREKVLLDEYTSVLRDYREVKRKLGEVEKKNREGFFELALQLRELKNAAAYKDVEIQSLRQKLDTPGKDSLHQVEGNNQLEHDQGQRESVSISPTSNFSVSTTPHHQVGEIKRTSGRTKSNEVRVKFADVDDSPRTKIPTVEDKVRADIDAVLEENLEFWLRFSTSVHQIQKYQTTVQDLKSELSKLRIESKQQQESPRSSSNHAAASEAKPIYRHLREIRTELQLWLENSAVLKDELQGRYASLANIQEEIARVTAQSGGSKVSDSEITGYQAAKFHGEILNMKQENKRVSSELQSGLDRVRALKTDVERILSKLEEDLGISSATEARTTPSKSSSSGRPRIPLRSFLFGVKLKKHKQQKQSSSSLFSCVSPSPALLKQSSYIRQPGKLPE
>Schrenkiella_parvula_Tp6g39990
MTDHPDGDSSSFQRTVILRDWWLIKCSKVFEGKRFGVAGTEIAASVETRAVRVFTSSPIIKAFDVFTLQASDGICVILRGFLNKERVVKSGFTPEISREFIFGFPPCWEQVCNNCFGGVPFGTGINAIPSVIDKASRTILSPCKNTQGNLENTPAENRDKSTVTEKSTADINDKDGHSGRSRARERKTASKMSLRLQSISGGKGAEHERKLKVTKIQNATDDGSEALNKAKSGDVEKAMSNEGNESEVQNRIDDGYYGSEGLDKGKSSDVEKDECEVTNNELISPADGCSKKHTDAYVTERSATGKSLTSEQGRGELKITRASPHSLFEDLDKSSKPGKKGTSKKSGKTLKCKGNVEDSVNHSGTKVNSAKNKRKLNVSQVQNPTTNDGDHGSEVLNKATGNDVEKDECIAINNEVISPVDECGKRNSVTYSKELTSKNATKESLASEQRKGKLKVTKTFLLSMSKDLNHSTKPGRKGNSKKSEKTLMGDLNVVEPMNYSGSKVKDAEENLSGEKTNRKIDFDEEVTPDKDAKKQKINAVSPDSLGQRRSRSGRVLVSSLEYWRNQIPVYDVDRNLIQVNEGHETNSTPYSTPSKGNGSNSRKPRR
>Sisymbrium_irio_maker2387.1
MKMATKSKPHPLSARRSSPRTRSGAVPEPISSPRTCSRFVPELNSTDDIPSRTPFSSKAITPIVGTQKSVSLSDWWLTKKANEKGLRVTGFESKGGSEVRQFSSGPISIRHDSTTLETCDGITVCVSGLINRTRTLQNGFASEVCNRFLLGFPYQWKDCSEEGFVEEEEKKRFTVSFDDIPVNWLQDVLFTSSSCFKGDILHHVVDSLRGFVCPMSENSDKECDKSDKECEKSDKNSEKSDKECEKSRMDNDDEEEKSVVPSVVGVKTRGMRRREENETATIGKRVHTLSKKRSREKSKDMEEKVEYTLKIIDEDGDTFAKRAEMYYRKRPEIVNFVEEAFRSYRALAERYDHLSRELQSANRTIATAFPEHVQFPLEDDDDANEDHEGNPRKPHLHLIPKGSNIPEVPEIPKKEFRSQSMMLSRKGPAGLKRTVSSALAKREAAIVSSGLSKEEGLEEIDNLQKGILALQTEKEFVRSSYEQSYERYWDLENEVTEMQKRVCNLQDEFGLGAPIDDSDARTLMASTALSSCKDTLVKLEEKQKQSVEEAEIEKERITTAKQRFDALRNKFEKTESGDHDEFIKTKERQEENVTDVVQGSSYESERDDSNENLTVVKLAEKIDDLVQRVVSLETNASSHTALVKTLRSETDDLHEHIRGLEEDKASLVSDSTDMKQRITVLEDELSKVRKLFQKVEDQNKSLQKQFKEANWTAEDLSGKLKDVKMDEDVEGAGIFQELPVVSSEDSRDDLKSISKETGTRSSVEGRKKDANAVKEIEDIEGAQEEKPEIKDSFALSETASTCFGTEGEELVTEDEDEETPNWRQLLPDGMEDREKVLLDEYTSVLRDYREVKRKLGDVEKKNREGFFELALQLRELKNAVAYKDVEIQSLRQKLDTPGKDSPHQVEGNNQLEHDQGQRESVSISPTSNFSVSTTPHHQVGEMKRTPGRTKSNEVRVKFADVDDSPRTKIPTVEDKVRADIDAVLEENLEFWLRFSTSVHQIQKYQTTVQDLKSELSKLRIESKQQQESPRSSSNHAAASEAKPIYRHLREIRTELQLWLENSAVLKDELQGRYASLANIQEEIARVTAQSGGSKVSDSEISGYQAAKFHGEILNMKQENKRVSSELQSGLDRVRTLKTDVERILSKLEEDLGISSATEARTTPSKSSSSGRPRIPLRSFLFGVKLKKHRQQKQSASSLFSCVSPSPALQKQSSYVRPGKLPE*
>Sisymbrium_irio_maker4372.1
MSTGVCGKRVWYDDFFASSSSSPTNKRSKCSTFGSPIRSSELGSGSDDPVASLIHMFPTMDPEFVRNVLSNKNNVFEEAEESLRSISFNGDLDRAEAAPFDGSAVDWRDEDMMDGAKWVDILVSEMAKAINIDDMRLRVKGILEALERIIENNSNASKKLEYASLKENLQRLINDNQILKRVIANQHQRSSESEEKAKEVEHLKGVVGQYQEQIHKLEKEVFSMADTPDDDSSSFQRTVILRDWWLIKCSKEFEGKRFGVAGTEIAVDGFIPEISREFIFGFPPGWDQICNNCFQGVPFATDTNSVPLVMMDKASRLVLSPCKNAKVNIVDSSAENGDKSTVTEKKNMAEINDKDGRSGGSRAIGRKTASKKSLRLQSKSGGKSTEDGKKLELSKVQNTTNDGNHSSQGLNEVKSRDVEKNECEAMGYEGSERKLDESKVQNGTSDGDLGGEVLDMAKNSHVEIDECEVVNNKVISPADGCGKKHIGADNVDTVTSMMDTGESLTSEQGKDELKVTRASPHSLFEDLDKSNSPGKKGISKKSGKTRRSDGNVVERVNRSRTKVKSAKDKRKLDVSEVQNRTTNEGGLGSEGLNKTINYEVISPVHGCGKSHSGTDSRKLTSKNATKESLTSEQRKGKLKVTKTSLRSKSKDVSNSSKPGKKGESKKSGKTLKGDRDVVEPMNHSVSKVEEAETGGKTNRKIDFDEEVTPNKVAKKQKTNAMSSKSVGQSRSRSGRLLVSPLEYWRNQIPVYDMNRNLVQVNEGHETNTTPTKGKGLDSQKRRR*
>Tarenaya_hassleriana_010524136.1
MMGIPARWKTTMAKKRKSSSRPAPRSPCSRYQTRPDPISSPAHDTIARTPFSAGASTAVQSLNSVFLSDWWLRRVQGKGLSVAGFEAKGGSGVRLFSSGAISKRHDSTTLETVEGITVSISGLINRLRTLQNGFSFEVCSHFLMGFPWYWEHYATLSCGQEETGEKHDQTNEGRPASLKGESASCSTVSFDDIPVNRFYELLMSPPNHSKDCLGNKALDEVLGRLRHCISQGSPVKEQSDKRFETSADSINSEAGEEEEGADHDKKMATGMGVKTRGMMRLRRTIKEEGDLPFGCAPGKRFQNARYMASVEARNASRNSSVEKNGQSLSSKASSAYDDYSELTI
>Tarenaya_hassleriana_010543322.1
MVHILEMKGDDATCNSSCFQKTVMLRDWWLIKCPDEFEGKRFGVAGTELMASTERRAMRVFTSAPIVKAVDVWTLETSDGICILLKGLINKERSANGGFSPEIFSHFIFGFPPRWEEISNKCFKGESSSGAGTDSVTLRIHTADRLMSTPCKNKESPLESKIKIGIGENNTAKANDEDSTDDKSGSPELKMAVPREKSGDMIRNTRTGNTAPPVTSEEVKVEQNTVRKSSRLQLKSSENDTENGRKSDTAKVSNPSYCGEHSNSLPTVPTPIMATSNGNFDEAKTVDAENDDRDGSVDDVVSSEVATTVPGESSASQVDGFVKRHTDPASKEKKLRKCSTEESESSGQCRVKGKETRASPCLQSKENGRTAEFAKRENPNKATKSVKSDGKVRALNHSKRKGESKEKCVQDEDWRRINFDVEATPGKQARKEKTAFVSPELSSTKRSRSGRLLVSTLEFWRNQVPVYDAGRNIIGIKERIDDTSPVSRGKGSESGRRRR
>Thlaspi_arvense_06963
MAEANLDGDSSAFQKTVILRDWWLIKCSKEFEGKRFGVAGTEIAASVETRAMRVFTSSPIIKAFDVFTLQASDGICITLRGFLNKERVVKSGFIPEISREFIFGFPPSWEQICNNCFGGVTDVNTVPTVNDKACYPFLSPCKNSRGRLEDSPAESRAKSPVTEKNINEKDTRSGCSVARDIKNPPRLQSKRGGKKAEDERELGLSKLQSTASDGDNGNEGLKKAKSGDVEKDECEAICNEGDEMKLDESKVQNRTNGGDHGCEGLDEAKSSDVEIDECEVINNEVISPADGCGKKHTGADIVDRVTSMSAAGESLTSKQGKGEPKVTRASPHSLFEDLDKSSKRGKKGISKKSGKTLKGDGNVVEHVDHSGTKVKRAKNKKKLDASEVQHPTANDEDHGTEGLNKAKGNDAEKDECIAIDNDACGKRHSGTDSEKLISKNATKESLTSEQRKGKFNSSKPGKIGKSKKREKTFKGGLNVVEPMDHSGSEVKEAEANLSREKTNRKIDFDEEVTPDREAKKTNAVSADSLGQKRSRSGRVLVSSLEYWRNQIPVYDMDRNLIQVHEGRGTYSTPSQGKGSDPRKPRR
>Thlaspi_arvense_17942
MATKSKPLFLSARRSSPPVPELISSPRTRSGAVPELISSPRTFSKFVPEPNSSPRTDGIPRTPFSSGAVTPVVGALKSVSLSDWWLTKKANEKALGVTGFESKGGYEVRLFSSGTISIRHDSTTLETSDGIRVCISGFINRSRTLQNGFSSEVCNRFLLGFPYSWKDHDEDETVEEKKHFGISYEDLLFTSSSCLKSEILDDVVNSLRDLVCPRTEKSNEECEKSRMITEDDDDESVVPSVVGVKTRGMLRRSEENEASIGKRMLQRAASNAYSWWWASHIRTKQSKWLEHNLQDMEEKVEYTLKIIDEDGDTFAKRAEMYYRKRPEIVNFVEEAFRSYRALAERYDHLSRELQSANRTIATAFPEHVQFPLEDDDNENVDFEGNAPKHLHLIPKGSNIPEVPEIPKKEFRSQSMMLSRKGPAGLKRTVSSALAKREAAIVSSGLSKEEGLEEIDKLQKGILALQTEKEFVRSSYEQSYERYWDLENEVTEMQKRVCSLQDEFGLGAAIDDSEARTLMASTALSSCKDTLAKLEEKQKQSVEDAEIEKERIITAKERFDALRNKFEKLESDDHDEVFKTEEEEEADVVQESSYESEREDSNESLTVVKLAEKIDDLVQRVVSLETNASSHTALVKTLRSETDDLHEHIRGLEEDKASLVSDSTDMKQRITVLEDELSQVRKLFQKVEDQNKNLQKQFKEANTTADDLSGKLQDVKMDEDVEGAGIFQELPVISGSETKEAETRSSVEERKKDDTVVKESEEIEGGEEEKPEIKDSFALSETASTCFGTEGEEMVTEDEDDETPNWRQLLPDGMEDREKVLLDEYTSVLRDYREVKRKLGEVEKKNREGFFELAIQLRELKNAVAYKDVEIQTLRQKLDTHEKESPNQVEGSNQLDHDQGQRESVSISPSSNFSVSTTPHHQVGDMKRTPGRIKPNEVRVKFADVDDSPRTKIPTVEDKVRADIDSVLEENLEFWLRFSTSVHQIQKYQTTVQDLKSELSKLRIESKQRLDSPRSSSSNTAVASEAKPIYRHLREIRTELQLWLENSAVLKDELQGRYASLANIQEEIARVTSQSGGSKVSDSEISGYQAAKFHGEILNMKQENKRVSSELQSGLDRVRALKTEAERILSKLEEDLGISSATEARTTPSKSSSSGRPRIPLRSFLFGVKLKKHSKQKQSASSLFSCVSPSPALQKQSSYVKQPGRLPE
