# Supplementary material for: Recurrent Plant-Specific Duplications of KNL2 and its Conserved Function as a Kinetochore Assembly Factor
Source: Mol Biol Evol. 2022 Jun 7;39(6):msac123. doi: 10.1093/molbev/msac123 (PMC9210943; doi:10.1093/molbev/msac123)
Supplement: msac123_Supplementary_Data [file msac123_supplementary_data.zip › Supplementary_File_4_Phylogenetic_KNL2_brassicales_align.txt]

>Aethionema_arabicum_maker9882.1
------------------------------------------------------------
------------------------------------------------------------
------------------------------------------------------------
------------------------------------------------------------
------------------------------------------------------------
-------------------MLKDWWLVKCTNEFEGKRFGVAGIEITASA-----------
-ERRAM-RVFTSSPIIKAYDVFTLETSDGNCIIIRGFLNKERVIQS-GFNPEVSIELRIR
ISRHFVFGFPPCWEQIC-------------------------------------------
----------------NDCFEG---R--------------------------------DI
NTETLK--ID---KAFCSVLSPC----KNKKTNI-EDTPVQNKD----------------
--------------KST-VSE-----MKTA----EF------N--------GKDT-----
---------------------RSNGSR--TGDKQIV------------------------
---------GRKSQRLQSK-----S-----------------------------------
------------------------------------------------------------
-----------------------------------------------RRVEI--------
------------------------------------------------------------
------------------------------------------------------PTTNGD
HSSEGFKESK-----------RGVEEKHES-VAI--------------------------
------------------------------------------------------------
------------------------------------------------------------
----------------------EN------------------------------------
---------------DVTSP----------VGTD------------------------SV
HKVTSKSAT---------------------------------------------------
--------------------KRLQ----SKASRVV-IPTTN-GEHTSEGFEE-SKRGVEE
KHESVANENDV-------------TSPV---------GTDSV------------------
---------------------HKVTSKSAT-----RESSPSTEQQKGKRKVTSAFPRALL
-----------------KDLDKRSKSRKKGKS-----AVKS-DIN---VE----------
------A---------------SAEENLSMG-----------------------------
------KTKRKI----------------------------AFDME----------VTPVK
EA-------------KKQ-DNNL---VSPE-----------SVGQ-RRSRSGR-------
---------------------------VLVSSLEFW--------------------RNQI
----------------------------PVY-----------------------------
------------------------------------------------------------
----DMDRKLIRVQEGH------DV------TTP-SKGF---------------------
---------------------------------------S--------------------
--------------------------------------
>Arabidopsis_halleri_0330s0008.1.p
------------------------------------------------------------
------------------------------------------------------------
------------------------------------------------------------
------------------------------------------------------------
--------MA-----EPNPDDD----------G----SK--SYFQKT-------------
------------------VVLRDWWLIQCPKEFEGKRFGVAGFE--DSV-----------
-ETRAM-RVFKSSPIIRALDVFTLLASDGIYITLRGFLNKERVVNN-GFTPE--------
ISREFIFGFPPCWERFC-------------------------------------------
----------------SSCFVG---D---------------------------SFGT-DI
NTVPST--ID---KAFPPILSPC----KYSNGNV-EDNPAESRD----------------
--------------KSS-VTE-----TDIA----EI------N--------DKDG-----
-------------------------SR--ARAKKTA------------------------
---------RRKSLHL------------SEE--------------EERKL----------
------------------------------------------------------------
---------------------------------------------ESSYVQN--------
------------------------------------------------------------
------------------------------------------------------TTNEGD
HGSECLSKAK-----------SGDVEKDGC-EAI--------------------------
------------------------------------------------------------
---------NNEDNEWK----------------------LDGSELQNR-TNDGV-----H
GSEGLIKAKSSDVEKDEC-EVIDN------------------------------------
---------------NVKSPAV--GCGIKYTDAD------------------------NV
DKVTSASATGESLTPEQRKGVLG-TTASPQCLLKDLDKSSKSEKK-GIS-KK--------
------------------------------------------------------------
------------------------------------------------------------
-------------------------SKNAT-----KESL-PSEQRKGRVKVTNASQDPLS
-----------------KDLINSSKPGKKGKS----------------------------
------------------------------------------------------------
------------------------------------------------------------
------------------------------------------------------------
------------------------------------------------------------
------------------------------------------------------------
------------------------------------------------------------
------------------------------------------------------------
------------------------------------------------------------
--------------------------------------
>Arabidopsis_halleri_39738s0001.1.p
------------------------------------------------------------
------------------------------------------------------------
------------------------------------------------------------
------------------------------------------------------------
------------------------------------------------------------
------------------------------------------------------------
----------------------TLEAIDGITISINGFINRSRSLEN-GVSNE--------
VCNRFRLGFPHDWEDYD-------------------------------------------
----------------EEE------EEKKNV-----------------------VDV-SF
DDIP----VN---RYQD-LYCL----EGCLKDKILDDVVGSLRDLV-C------------
------------Q-KSDKECE-----KS------RI------G--------GDDG-----
---------------------ESL-----VVGVKTR-------GMLR-------------
---------RREEC--EA------SIGKRVA-----------------------------
------------------------------------------------------------
---------------------------------------------TVSGERA--------
-------------------------------------------------------VTRT-
DMEE-------KVEYTLKIIDEDGDTFAKRAEMYYRKRPEIVNFVEEAFRSYRALAERYD
HLSRELQSANRTIATAFPEHVQFPLEDDSD-ENE--------------------------
------------------------------------------------------------
---------DYEGNPRKPPKHLHLIPKGINIPEVPDIPKKKDFRSQSM-------MLSRK
GPAGLKRTVSSAQAKREA-AIVRSGLSKEEGLEEIDMLQKGILALQTEKEFVRSSYEQSY
ERYWDLENEVTEMQKSVCNLQDEFGLGASIDDSDA----------------------RTL
MASTALSSCKDTLAKLEEKQRKSVEEA-------EIEK-----GRITTA-KERFYALRNK
FEKPENDVLDEVIRTDEEEEKEA-------DDVVQESSYESEREDSNENLTV--------
----VKLAEKIDDLVHRVVSLETNASSHTALVKTLRSETDELHEHIRGLEEDKAALVSDS
TVMKQRITVLEEELRNVKKLFQKVEDQNKNLQNQFKVANRTVDDLSGKIQDVKMDEDVEG
AGIFQELAVVSGSEDSRDDLKSISTETEMRSNVEKTKK----DVI---VVKESEDSERAQ
EEKSEMKDSFALSETASTCFGTEAEDLVTEDEDEETPNWRQLLPDGMEDREKVLLDEYTS
VLRDYREVKRKLGDVEKKNREGFFELALQLRELKNAVAYKDVEIQSLRQKL----SSPGK
DSPHQVEGNNQLEHEQVH-HESV--SISPTSNFSVSTTPHHQLGDMKRT-PGRTKSTEVR
VKFADVDDSPRTKIPTVEDKVRADIDAVLEENLEFWLRFSTSVHQIQKYQTTVQDLKSEL
SKLRIESKQQHESPR-SSSNTAVASEAKPIYRHLREIRTELQLWLENSAVLKDELQGRYA
SLANIQEEIARVTAQSGGNKVSDSEISGYQAAKFHGEILNMKQENKRVSTELQSGLDRVR
ALKTEVEKILSKLEEDLGISSATEA-R----TTP-SKSTS--------------------
-------SG---R--------------------PRIPLRS--------FLF---GVKLKK
NRQQK--QSSSSLFSCVSPSPGLQKQSSYNRPPGKLPE
>Arabidopsis_lyrata_2G18170.t1
-----MTTTR-------------SKFQSLSARR---------FTP---------LPEPNP
S-----------------------------------------------------------
------------------------------------------------------------
---------------------------P-RTFSKT-------------------------
--------LPE-PNSSPGTNGT-FRTPFPL--SLITP----IKTLKS-------------
------------------ITLSDWWLKKKS-----KGLSITGFE---SN-----------
-GGSGV-RLFSSGTISKRHESTTLEAIDGITISINGFINRSRSLEN-GVSNE--------
VCNRFRLGFPYDWEDYN-------------------------------------------
----------------VEEE-----EEKKNV-----------------------VDI-SF
DDIP----VN---RYQDLYCL-----EGCLKDKILDDVVSSLRDLV-C------------
------------Q-IFDKECE-----KS------RI------G--------GDDG-----
---------------------ESLVSR--VVGVKTR-------GMLR-------------
---------RREEY--EA------SIGKGVA-----------TISGERAV----------
------------------------------------------------------------
---------------------------------------------TTSKKKK--------
------------------------------------------------------------
------------------------------------------------------------
------------------------------------------------------------
------------------------------------------------------------
------------------------------------------------------------
------------------------------------------------------------
------------------------------------------------------------
--------------------------------------------R---------------
------------------------------------------------------------
------------------------------------------------------------
------------------------------------------------------------
------------------------------------------------------------
------------------------------------------------------------
------------------------------------------------------------
------------------------------------------------------------
------------------------------------------------------------
------------------------------------------------------------
------------------------------------------------------------
------------------------------------------------------------
------------------------------------------------------------
--------------------------------------
>Arabidopsis_lyrata_6G11780.t1
------------------------------------------------------------
------------------------------------------------------------
------------------------------------------------------------
------------------------------------------------------------
--------MA-----EPNPDDD----------G----SK--SYFQKT-------------
------------------VVLRDWWLVKCPKEFDGKRFGVAGFE--DSV-----------
-ETRAM-RVFKSSPIIRALDVFTLLASDGIYITLRGFLNKERVVNN-GFTPE--------
ISREFIFGFPPCWERFC-------------------------------------------
----------------NSCFLG---D---------------------------SCGT-DI
NTVPST--ID---KACPPILSPC----KYSNGNV-EDYPSESRD----------------
--------------KSS-VTE-----TDIT----EI------N--------DKDG-----
-------------------------SR--ARAKKTA------------------------
---------RRKSLHL------------SEE--------------EERKL----------
------------------------------------------------------------
---------------------------------------------ESSNVQN--------
------------------------------------------------------------
------------------------------------------------------TT----
---------K-----------SGDVEKDGC-VAI--------------------------
------------------------------------------------------------
---------NNEDNEWK----------------------LDGSELQNC-TNDGV-----H
GSERLIKAKSSDVEKDEC-EVIDN------------------------------------
---------------NVISPAV--GCGIKYTGAD------------------------NV
DKVTSASATGESLTPEQRKGVLG-TTASPQCLLKDLDKSSKSEKK-GIS-KK--------
------------------------------------------------------------
------------------------------------------------------------
-------------------------SKNAT-----KESL-PSEQRKGRVKVTKASQDPLS
-----------------KDLINSSKPGKKGKSRKSEKTLQS-DSN---VV------EPMN
QSRSQVE---------------EAEENLSWE-----------------------------
------KIKRKI----------------------------DFDVE----------VTPEK
EV-------------KKQ-KTNA---ASTD-----------SVGQ-KRSRSGR-------
---------------------------VLVSSLEFW--------------------RNQI
----------------------------PVY-----------------------------
------------------------------------------------------------
----DMDRNLIQVKDGS------ET-N----STP-SKG----------------------
-------KG------------------------------S----------------NSQK
PRS-----------------------------------
>Arabidopsis_thaliana_1G58210_new
-----MTTTR-----------AKSKFQSLSACR---------FTP---------LPEPNT
S-----------------------------------------------------------
------------------------------------------------------------
---------------------------P-STYSKT-------------------------
--------LPK-PNSSPGTDGT-FPTPFPL--AVITP----IKTLKS-------------
------------------VTLSDWWLTKKG-----KDLCIKGFE---SN-----------
-GASGV-RLFSSGTISKRHESTTLEAIDGITISINGFINRSRCLEN-GISIE--------
VCNRFRLGFPYDWEDYN-------------------------------------------
----------------EEEE-----EKKKKN-----------------------VDI-SF
DDIP----VN---RYQDLYSL-----EGCLKDKILDDVVGSLRDLV-C------------
------------Q-KSDKACE-----KS------RV------G-DVDDDDDDDDD-----
---------------------KSLVSR--VVGVKTR-------GMLR-------------
---------RREEY--EA------SIGKRVA-----------TMSGKRVV----------
------------------------------------------------------------
---------------------------------------------TVSKKKN--------
------------------------------------------------------------
------------------------------------------------------------
------------------------------------------------------------
------------------------------------------------------------
------------------------------------------------------------
------------------------------------------------------------
------------------------------------------------------------
--------------------------------------------R---------------
------------------------------------------------------------
------------------------------------------------------------
------------------------------------------------------------
------------------------------------------------------------
------------------------------------------------------------
------------------------------------------------------------
----------------------------------------------RRS-----------
--FG-------------------------------W------------------------
------------------------------------------------------------
------------------------------------------------------------
------------------------------------------------------------
------------------------------------------------------------
--------------------------------------
>Arabidopsis_thaliana_5G02520.1
------------------------------------------------------------
------------------------------------------------------------
------------------------------------------------------------
------------------------------------------------------------
--------MT-----EPNLDED----------G----SK--SSFQKT-------------
------------------VVLRDWWLIKCPKEFEGKQFGVAGFE--ESV-----------
-ETRAM-RVFTSSPITKALDVFTLLASDGIYITLRGFLNKERVLKN-GFNPE--------
ISREFIFGFPPCWERVC-------------------------------------------
----------------NSCFEG---D---------------------------SFGT-DV
NTVPST--IE---KACPPILSPC----KYSNRNL-KDNPAESRE----------------
--------------KSN-VTE-----TDIA----EI------N--------DKGG-----
-------------------------SG--ARDIKTA------------------------
---------RRRSLHLQIK----------------------------RIL----------
------------------------------------------------------------
---------------------------------------------ESSKVRK--------
------------------------------------------------------------
------------------------------------------------------TANDGD
HGSEFLNTAK-----------RGDVERDGC-EVI--------------------------
------------------------------------------------------------
---------NNEDSEWK----------------------LDESEVQNL-CNDGD-----N
GSEGFIKAKSSDVEKDKS-EAIDN------------------------------------
---------------DVISPAV--GSGIKHTGAD------------------------NV
DKVTSASATGESLTSEQQNG-LLVTTASPHSLLKDLAKSSKPEKK-GIS-KKSGKILRSD
DNVVDPMNY-SGTKVKSAENKRKI-----DASKLQ-SPTSNVAEHSKEGLNN-AKSNDVE
KDVCVAINNEV-------------ISPVKGFGK-RLSGTDV-------------------
---------------------ERLTSKNAT-----KESL-TSVQRKGRVKVSKAFQDPLS
----------------------------KGKSKKSEKTLQS-NSN---VV------EPMN
HFRSEAE---------------EAEENLSWE-----------------------------
------KIKRKI----------------------------DFDVE----------VTPEK
KV-------------KQQ-KTNA---ASTD-----------SLGQ-KRSRSGR-------
---------------------------VLVSSLEFW--------------------RNQI
----------------------------PVY-----------------------------
------------------------------------------------------------
----DMDRNLIQVKDGS------ET-N----SAP-SKG----------------------
-------KG------------------------------S----------------DSRK
RRNLKIK-------------------------------
>Arabis_alpina_G506860.h1.t1
------------------------------------------------------------
------------------------------------------------------------
------------------------------------------------------------
------------------------------------------------------------
--------MVE--HRAPNLDGD----------SENR-SS--SSFQRT-------------
------------------VILRDWWLVKCSKEVEGKRFGVAGTEITASV-----------
VEKRAM-RVFTSSPIIKAFDIFTLQASDGICITLQGFLDKKRVVES-GFIPE--------
ISREFIFGFPPCWEQIC-------------------------------------------
----------------NKCYGG---C---------------------------PLGT-DF
KSVHSI--KE---EACSPILSPC----KNTKGNV-ENSPAESRD----------------
--------------ESR-VSE-----KNMG----QQ------------------------
-----------------------------------A------------------------
---------RRKSPRRQ-------PGGKRAE--------------DVRKL----------
------------------------------------------------------------
---------------------------------------------ELSKVKN--------
------------------------------------------------------------
------------------------------------------------------MINDGD
HGSEDLGKAK-----------RSVVEKDEC-EAI--------------------------
------------------------------------------------------------
---------DNEVASLD----------------------DGCGKRHTR-AYSVDKTTSKN
GREGLDKGKSSDVIENEC-EAIKD------------------------------------
--------------REVILPED--GCGRKHTGAD------------------------NV
DKLTSMSAGGESL-----------------------------------------------
------------------------------------------------------------
------------------------------------------------------------
----------------------------------------TSEQRKGKLKVTKTSLPSLS
-----------------KDLNNSKKPGKKERSKKSEKTLKG-DCN---VV------EPLS
HSGSKVK---------------EAEETMSWE-----------------------------
------KAKRKI----------------------------DFDLE----------VTPVK
KP-------------KKQ-NTDA---DSTG-----------SVGQ-KRSRSGR-------
---------------------------KLVSPLEFW--------------------RNQV
----------------------------PVY-----------------------------
------------------------------------------------------------
----DVGRTLIQVNVGH------ET-N----STP-SKG----------------------
-------KG------------------------------S----------------DSRK
ARR-----------------------------------
>Arabis_alpina_G656800.h1.t1
------MTNK-------------SKSQSLSTRR---------TSPRIFSR---SLPEPNS
S-----------------------------------------------------------
------------------------------------------------------------
---------------------------P-RTLSRA-------------------------
--------LPK-RNFSPGTDGI-PRTPFSL--GAITPV---IGTLKS-------------
------------------VSLSDWWLTKKTKE---NGLGIEGFE---SK-----------
-SGSVARRLFSSGAITKRHDSTNLETFDGITVCISGFINQSRTLQN-GISLD--------
VCNRFLLGFPYNWKEES-------------------------------------------
------------------------VETKKAD-----------------------LGI-SF
DDIP----VS---RLQDLLVTTC---STCLKSKILDHVVDSLRDLT-CPTN---------
----------NTQ-KSDKKCE---------------------------------------
---------------------EKLLPM--VVGVKTR-------GMLR-------------
---------QREDN--EASSS---SIGKLVL-----------------------------
------------------------------------------------------------
---------------------------------------------SKSKKKR--------
------------------------------------------------------------
------------------------------------------------------------
------------------------------------------------------------
------------------------------------------------------------
------------------------------------------------------------
------------------------------------------------------------
------------------------------------------------------------
------------------------------------------------------------
------------------------------------------------------------
------------------------------------------------------------
------------------------------------------------------------
------------------------------------------------------------
------------------------------------------------------------
------------------------------------------------------------
------------------------------------------------------------
------------------------------------------------------------
------------------------------------------------------------
------------------------------------------------------------
------------------------------------------------------------
------------------------------------------------------------
--------------------------------------
>Barbarea_vulgaris-Contig192-snap0.61
------------------------------------------------------------
------------------------------------------------------------
------------------------------------------------------------
------------------------------------------------------------
--------MSD--HEDPNVDGD----------GANS-YS--SSFQRT-------------
------------------VVLRDWWLIKCSNEFEGKRFGVAGTE--ATV-----------
-ESRAM-RIFTSSPIIRALDVFTLKASDGLCITLRGFLNKERLVKN-GFKPE--------
ICREFIFGFPPCWERIC-------------------------------------------
----------------NDWFQG---D------------------------------S-DI
NT------ID---KASSPILSSC----KYSKGTL-EDNPAESRD----------------
--------------------------TNTA----EI------D--------NKDG-----
-------------------------SR--ARDQKTA------------------------
---------RRK-----AK-----SGAKSAE--------------DERKL----------
------------------------------------------------------------
---------------------------------------------ESSKVQN--------
------------------------------------------------------------
------------------------------------------------------TTNDGD
LVSEGLNKAK-----------SSDVEKDEC-EAI--------------------------
------------------------------------------------------------
---------NNEENY--------------------------DSKDQNC-TSVED-----H
GSEGVDKAKSFDVEEDEC-GAIND------------------------------------
---------------EVISPAD--GCGRKQTGAD------------------------NV
DKVTSTTATGESLTSEQRKGELKVTTASPLSLFKDFDKSSKPGKK-RIS-KKSKKTLESD
GNAVEPKNH-SRTKVKSAEKKRNL-----DVSKIQ-GPTTNDGDHGSECLNK-AKSNDVE
KDECVAINDEV-------------ILPVDGCGK-KHSGTDGV------------------
---------------------EKLTSKNAT-----RESL-TSEQRKGKRKGTKTCLHSLS
-----------------KDLDKSSKPGKNRKSKKSEKTLKG-DSN---VV------EPMN
HLGC------------------EVEEDLSWG-----------------------------
------KTKRKI----------------------------DFDVE----------VTPTK
ES-------------KKQ-KTIV---VSTD-----------SVGE-KRSRSGR-------
---------------------------LLVSSLEFW--------------------RNQI
----------------------------PVY-----------------------------
------------------------------------------------------------
----DMDRNLIQVKEGS------ET-N----SAP-SKE----------------------
-------RA------------------------------SLYIYLCARLLLDRKRIEISK
AKKMKIK-------------------------------
>Barbarea_vulgaris-Contig491-snap0.32
M----ATATK-------------SKLQSLSVHR---------SSPRTRSK---SVPESNP
S-----------------------------------------------------------
------------------------------------------------------------
---------------------------P-LTFSRA-------------------------
--------SMK-PNSSPGTNSIPPRTPFSL--GAITP----IGNLKS-------------
------------------VTLSDWWLIKKGKE---KNLCISGFE---SK-----------
-GGSEV-RLFSSGTITKRHDSITLEAVDGITICISGFINRSRSLQN-GVSNE--------
VCNRFLLGFPYNWNEEE-------------------------------------------
----------------E--------EDKKKK-----------------------VEI-LL
DDIP----VN---RLQDLCFV-----EGCVKDKILDDVVSSLRDLV-CP-----------
--------------KSDKKCE-----KS------RI------G-GDESL--DSDDVVDSV
RGLVCSKSDKGCEKFRIGGDDESLVSK--VVGVKTR-------GMLR-------------
---------RRQD---ED------SIGKRRA--------------ASNAYSWWWASHI--
---R--------------------------------------------------------
---------------------------------------------TKQSKWL--------
-------------------------------------------------------EHNLQ
DMEE-------KVEYTLKIIDEDGDTFAKRAEMYYRKRPEIVNFVEEAFRSYRALAERYD
HLSRELQSANRTIATAFPEHVQFPLEDDSD---E--------------------------
------------------------------------------------------------
---------DYEG---KPHKHLHLIPKGTNIPEVPEIPKKKDFRSQSM-------MLSRK
GPGSLKGAVASALAKREA-AIVSSGLTKEEGLMEIDKLQKGILALQTEKEFVRSSYEESY
ERYWDLENEVAEMQKRVCSLQDEFGLGASIDDSDA----------------------RTL
MASTALISCKDTLARLEEKQKQSVEDA-------EIEK-----ERIITA-KERFDAIRNR
FEKPESDDHDDVIRTEDEEVEEADVEEVEEADVVQESSYESEREDSNENLTV--------
----VKLAEKIDDLVHRVVSLETNASSHTALVKTLRTETDDLHEHIRGLEEEKASLISDS
TDMKQRITVLEDELRNVRKLFQKVEDQNKNLQKQFKEANLTVDDLSGKLQDVKMDEDVEG
GGIFQELPVVSGSDD----LKSFSKETE-RSSVEERKN----KAI---VGKESEDDEGAQ
EEKPEMKDSFALSETASTCFGTEAEDLVTEDEDGETPNWRQLLPDGMEDREKVLLDEYTS
VLRDYREVKRKLGDVEKKNREGFFELALQLRELKNAVAYKDVEIQTLRGKL----DTPMK
GSPHQVEGNNQLEHDQGQ-RESV--SISPTSNFSVATTPHHQGLDMKRT-PGRAKTNEVR
VKFADVDDSPRTNIPTVEDKVRADIDAVLEENLEFWLRFSTSVHQIQKYQTTVQDLKSEL
SKLRIESKQHQESPRSSSSNSAVASEAKPIYRHLREIRTELQLWLENSAVLKDELQGRYA
SLANIQEEIARVTAHSGGNKVSESEISGYQAAKFHGEILNMKQENKRVSTELQSGLDRVR
ALKTEAERILNKLEEDLGITSATEA-R----ATP-SKSSS--------------------
-------SG---R--------------------PRIPLRS--------FLF---GVKLKK
NRQQK--QSASSLFSCVSPNPGLQKQSSYVKQPGKLPE
>Boechera_retrofracta_RETT00022998
------------------------------------------------------------
------------------------------------------------------------
------------------------------------------------------------
------------------------------------------------------------
--------MAE--HREPNLDDD----------G----SK--SSFQKT-------------
------------------VVLRDWWLVKCPKEFEGKRFGVAGIE--DSG-----------
-ETRAM-RVFTSSPIIKALDVFTLLASDGICITLRGFLNKERVVKN-GFTHE--------
ISREFIFGFPPCWERIC-------------------------------------------
----------------YNCFGG---GV--------------------------SLGT-DT
NTVPST--IA---KASYPILSPC----KNNKENL-EDTSAKERD----------------
--------------ENT-VPD-----MDTA----EI-----NN--------TKDG-----
-------------------------SR--ARAKKTA------------------------
---------RRKSLHLQTK-----SGGKSAE--------------DERIL----------
------------------------------------------------------------
---------------------------------------------ESSKVHN--------
------------------------------------------------------------
------------------------------------------------------STNDGD
HGSEGLHKGK-----------SGEVEKDEC-EAI--------------------------
------------------------------------------------------------
---------NNEDNEWR----------------------LDESKLQNMTTNDGD-----H
GSEGLDKAKSGGVEKDEC-EAINN------------------------------------
---------------GVISPAD--GCGRNHTAAD------------------------NV
DKVTSTSTTPESLTSEQRKGELKVTTASPHSLLKDLHKNSKPRKK-GKS-KKSEKTLKND
GNVVERSNC-SETKVKSAENKRKP----------Q-NPTTNDRDLGKEGLNN-AKSDDVE
IDECVAINDEV-------------ISPVDGCGK-RHSGTDGV------------------
---------------------EKLTSKNAT-----IESL-TSEQRKGRVKETKTSLHSLS
-----------------KDLNNSSKPGKKGKSKKSEKTLKR-DWH---AT------E---
--YNFSW---------------ESEENLLWG-----------------------------
------NTKRKI----------------------------DFDVE----------VTPDN
KA-------------KKQ-KTNA---TSTD-----------SLGQ-KRSRSGR-------
---------------------------VLVSSLEFW--------------------RNQI
----------------------------PVY-----------------------------
------------------------------------------------------------
----DVARNLIEVKDGH------ET-N----SSP-SKG----------------------
-------KG------------------------------S----------------DSRK
RRS-----------------------------------
>Boechera_retrofracta_RETT00031638
-----MATTK-------------SKSQSLSARR---------SSPRTRSK---SLPEHNP
S-----------------------------------------------------------
------------------------------------------------------------
---------------------------P-RTHSGA-------------------------
--------LPK-PNSSPVTNVI-LQSPFSL--GAITP----VRTLKS-------------
------------------ITLSDWWLTKKGKE--KKGLSITGFE---SK-----------
-GGSEV-RLFSSGTICKRHNSTTLEASDGITICISGFINRSRTLEN-GVSNE--------
VCHRFLLGFPYNWEDYN-------------------------------------------
----------------EEE------EEEKKNVDT-------------------DFGV-SF
DDVP----VS---RLQD-LFSL----EGCLKSKILDDVVGSLRDLA-C------------
------------S-KSDKECD-----KS------RI------G-----------------
--------------------DDSLVSR--VVGVKTR-------GMHR-------------
---------RREEY--EA------SIGKRVR-------------HTKRCCREQRAMHI--
---HG-------------------------------------------------------
------------------------------------------GGPATSVQSN--------
-------------------------------------------------------PNGS-
NTIF-------KVEYTLKIIDEDGDTFAKRAEMYYRKRPEIVNFVEEAFRSYRALAERYD
HLSRELQSANRTIATAFPEHVQFPLEDDSD-ENE--------------------------
------------------------------------------------------------
---------DYEGNPRKPPKDLHLIPKGSNIPEVPEIPMKKDFRSQSM-------MLSRK
GPAGLKRTVSSALAKREA-AIVSSGLSKEEGLAEIDKLQKGILALQTEKEFVRSSYEQSY
ERYWDLESEVTEMQKRVCNLQDEFGLGAAIDDNDA----------------------RTL
MASTALSSCKDTLAKLEEKQKQSVEEA-------EIEK-----GRIKTA-KERFDALRNK
FEKSESDDHDEAIKTEVEEEE---------GDVVQESSYESEREESNENLTV--------
----VKLAEKIDDLVHRVVSLETNASSHTALVKTLRSETDELHEHIRGLEEDKASLVSDS
TDMKQRITVLEDELRNVRKLFQKVEDQNKNLQNQFKVANRTARDLSGKLQDVKMDEDVEG
AGIFQELLVVSGSEDSRHDLKSILTETETRSSLEETKK----DAT---VVRESENGGRSQ
EEKSEIKDSFALSETASTCFGTEAEDLVTEDEDEETPNWRQLLPDGMEDREKVLLDEYTS
VLRDYREVKRKLGEVEKKNREGFFELALQLRELKNAVAYKDVEIQSLRQKL----NSPGK
DSPHQVEGNNQLEHDQGQ-RESV--SISPTSNFSVSTTPHHQGGDVKRT-PGRTKSNEVR
VKFADVDDSRRTKIPTVEDKVRADIDAVLEENLEFWLRFSTSVHQIQKYQTTVQDLKSEL
SKLRIESKQQLESPR-SSSNPAVASEAKPIYRHLREIRTELQLWLENSAVLEDELQGRYA
SLANIQEEIARVTAQSGGSKVSDSEISGYQAAKFHGEILNMKQENKRVSTELQSGLDRVR
ALKTEVERILSKLEEDLGISSATEA-R----TTP-SKSSS--------------------
-------SG---R--------------------PRIPLRS--------FLF---GVKLKK
HRQQK--QSSSSLFSCVSPSPGLQKPSSYNRPPGKLPE
>Boechera_stricta_30057s0098.1.p
-----MATTK-------------PKLQSLSARR---------SSPRTRSK---SLSEHNP
S-----------------------------------------------------------
------------------------------------------------------------
---------------------------L-RTHSGA-------------------------
--------LPK-PNSSPVTNVI-LQSPFSL--GAITP----IRTLKS-------------
------------------ITLSDWWLTKKGKE--KKGLSITGFE---TK-----------
-GGSEV-RLFSSGTICKRHNSTTLEAIDGITICISGFINRSRTLEN-GVSNE--------
VCNRFLLGFPYNWEDYN-------------------------------------------
----------------EEE------EEEKKNVDT-------------------DFGV-SF
DDVP----VS---RLQD-LFSL----EGYLKSKILDDVVGSLRDFA-C------------
------------S-KSHKECD-----KS------RI------G-----------------
--------------------DDSLVSR--VVGVKTR-------GMHR-------------
---------RREEY--VA------SIGKRVR-------------HTKRCCREQRAMHI--
---HG-------------------------------------------------------
------------------------------------------GGPATSVQSN--------
-------------------------------------------------------PNGS-
NTIF-------KVEYTLKIIDEDGDTFAKRAEMYYRKRPEIVNFVEEAFRSYRALAERYD
HLSRELQSANRTIATAFPEHVQFPLEDDSD-ENE--------------------------
------------------------------------------------------------
---------DYEGNPRKPPKHLHLIPKGSNIPEVPEIPMKKDFRSQSM-------MLSRK
GPAGLKRTISSALAKREA-AIVSSGLSKEEGLEEIDKLQKGILALQTEKEFVRSSYEQSY
ERYWDLESEVTEMQKRVCNLQDEFGLGAAIDDSDA----------------------RTL
MASTALSSCKDTLAKLEEKQKQSVEEA-------EIEK-----GRIKTA-KERFDALRNK
FEKSESDHHDEAIKTEVEEEE---------GDVVQESSYESEREESNENLTV--------
----VKLAEKIDDLVHRVVSLETNASSHTALVKTLRSETDELHEHIRGLEEDKASLVSDS
TDMKQRITVLEDELRTVRKLFQKVEDQNKNLQNQFKVANRTARDLSGKLQDVKMDEDVEG
AGIFQELPVVSGSEDSRDELKSILTETETRSSLEETKK----DAT---VVRESEDGGRSQ
EEKSEIKDSFALSETASTCFGTEAEDLVTEDEDEETPNWRQLLPDGMEDREKVLLDEYTS
VLRDYREVKRKLGEVEKKNREGFFELALQLRELKNAVAYKDVEIQSLRQKL----NSPGK
DSPHQVEGNNQLEHDQGQ-RESV--SISPTSNFSVSTTPHHQGGDVKRT-PGRTKSNEVR
VKFADVDDSPRTKIPTVEDKVRADIDAVLEENLEFWLRFSTSVHQIQKYQTTVQDLKSEL
SKLRIESKQQLESPR-SSSNLAVASEAKPIYRHLREIRTELQLWLENSAVLEDELQGRYA
SLANIQEEIARVTAQSGGSKVSDSEISGYQAAKFHGEILNMKQENKRVSTELQSGLDRVR
ALKTEVERILSKLEEDLGISSATEA-R----TTP-SKSSS--------------------
-------SG---R--------------------PRIPLRS--------FLF---GVKLKK
HRQQK--QSSSSLFSCVSPSPGLQKPSSYNRPPGKLPE
>Boechera_stricta_6251s0018.1.p
------------------------------------------------------------
------------------------------------------------------------
------------------------------------------------------------
------------------------------------------------------------
--------MAE--HREPNLDDD----------G----SK--SSFQKT-------------
------------------VVLRDWWLVKCPKEFEGKRFGVAGIE--DSG-----------
-ETRAM-RVFTSSPIIKALDVFTLLASDGIYITLRGFLNKERVVKN-GFTPE--------
ISREFIFGFPPCWERIC-------------------------------------------
----------------YNCFGG---GV--------------------------SLGT-DT
NTVPST--IA---KASYPILSPC----KNNKENL-QDTSAEERG----------------
--------------ENT-VPD-----MDTA----EI-----NN--------TKDG-----
-------------------------CR--ARAKKIA------------------------
---------RRKSLHLQTK-----SGGKSAE--------------DERIL----------
------------------------------------------------------------
---------------------------------------------ESSKVHN--------
------------------------------------------------------------
------------------------------------------------------TTNDGD
HGSEGLHKGK-----------SGEVEKDEC-EAI--------------------------
------------------------------------------------------------
---------NNEDNEWR----------------------LDESKLQNMTTNDGD-----H
GSEGLDKAKSGGVEKDEC-EAINN------------------------------------
---------------GVISPAD--GCGRNHTAAD------------------------NV
DKVTSTSTTPESLTSEQRKGELKVTTASPHSLLKDLHKNSKPRKK-GKS-KKSEKTLKND
GNVVEPSNC-SETKVKSAENKRKP----------Q-NPTTNDRDRGKEGLNN-AKSDDVE
IDECVAINDEV-------------ISPADGCGK-RHSGTDGV------------------
---------------------EKLASKNAT-----IESL-TSEQRKGRVKETKTSLHSLS
-----------------KDLNNSSKPGKKGKSKKSEKTLKR-DWH---AT------E---
--YNFSW---------------ESEENLSWG-----------------------------
------NTKRKI----------------------------DFDVE----------VTPDN
KV-------------KKQ-KTNA---TSTD-----------SLGQ-KRSRSGR-------
---------------------------VLVSSLEFW--------------------RNQI
----------------------------PVY-----------------------------
------------------------------------------------------------
----DVARNLIEVKDGH------ET-N----STP-SKG----------------------
-------KG------------------------------S----------------DSRK
RRS-----------------------------------
>Brassica_cretica_RQL77229.1
------------------------------------------------------------
------------------------------------------------------------
------------------------------------------------------------
------------------------------------------------------------
--------MADNPNPNPNPDDE---------------DV--SYYQKT-------------
------------------VVLRDWWLIKCPIEFEGKRFGVAGTQ--IA------------
-ETGAV-RVFTSSPIVKAFDVFTLEASDGVCIVLRGFLNKQRLVLS-GFLPQ--------
ICSEFILGFPPCWESKC-------------------------------------------
----------------NLSFVG---L---------------------------PS-----
-----A--IN---KASGAILSPC---NNDKKRNL-EDT----------------------
--------------KTT-VTAKKKKKKNTV----EI------S--------DKPS-----
------------------------------------------------------------
---------RKKSIRLQSK-----SVE---------------------------------
------------------------------------------------------------
---------------------------------------------LMSKVQT--------
------------------------------------------------------------
------------------------------------------------------TSSTND
-VSDGLDKRGE---------SSDDVEK---------------------------------
------------------------------------------------------------
------------------------------------------------------------
--------------TDEC-EVINN------------------------------------
---------------QV----D--G-----------------------------------
------------------------------------------------------------
-NVVERVNHQSGTKV-----KRKL-----DVSQVQKNPTTND---------------GVE
RDESMVN-EEI------------SPSPVDGC------GTNS-------------------
---------------------KTITSKNAT--------L-TSEERNGKLKVTKTSLK---
------------------------------NGKKSEKILEG-DLDD-VVV------EPMM
TTHSRSS---------------KVKHNLSVG-----------------------------
------KTIRKI----------------------------DFDAE----------LTPEK
DA-------------KKQ-KTNS---MSAD-----------SLGQ-KRSRSGR-------
---------------------------VLVSPLEYW--------------------RNQL
----------------------------PVY-----------------------------
------------------------------------------------------------
----DKDRNLIQVNEGH------QTNN----STP-SK-----------------------
------------------------------------------------------------
--------------------------------------
>Brassica_cretica_RQL80743.1
------MATK-------------SKLQSLSARR---------SSPRTRSG---AVREPIS
T-----------------------------------------------------------
------------------------------------------------------------
---------------------------RAASCSRF-------------------------
--------VPK-PNS----DEI-PRTPFSF--KSITPI---GGTLKS-------------
------------------VSLSDWWLTKKANE---KGLGVAGFE---SK-----------
-GGPEV-RLFSSATISTRHDSTTLETSDGLTVSISGFINRSRSLQN-GLSSE--------
VCNRFLLGFPYHWRDYT-------------------------------------------
----------------EQGFLE---EEEEKD-----------------------YGF-SF
DDIP----VN---RLQDVLFTA----SPRFQDKMLDDAVDSLRDLL-RSTT---------
------------E-KPDKECR-----TP------RM------D--------GGDK-----
---------------------ESLVLS--VVGVKTR-------GMVR-------------
---------RREEG-GEA------SIGERVL-----------------------------
------------------------------------------------------------
---------------------------------------------RSSKKKR--------
------------------------------------------------------------
------------------------------------------------------------
------------------------------------------------------------
------------------------------------------------------------
------------------------------------------------------------
------------------------------------------------------------
------------------------------------------------------------
------------------------------------------------------------
------------------------------------------------------------
------------------------------------------------------------
------------------------------------------------------------
------------------------------------------------------------
------------------------------------------------------------
------------------------------------------------------------
--------------DQ--------------------------------------------
------------------------------------------------------------
------------------------------------------------------------
------------------------------------------------------------
------------------------------------------------------------
------------------------------------------------------------
--------------------------------------
>Brassica_juncea_A040432
------MATK-------------SKLQSLSARR---------SSPRTRSG---AVREPIS
T-----------------------------------------------------------
------------------------------------------------------------
---------------------------PAAPCSRF-------------------------
--------VPK-PNS----DEIPPRTPFSF--KSITP-----TTLKS-------------
------------------VSLSDWWLTKKANE---KGLGVSGFE---SK-----------
-GGPEV-RLFSSAAISTRHDSTTLETSDGLTVSISGFINRSRSFQN-GFSSE--------
DCNRFLLGFPYHWKDYT-------------------------------------------
----------------EERFV-----EEEKD-----------------------HCV-SF
DDIP----VN---RLQDVLFTA----SPRFQAKILDDAVDSLRDLL-RSST---------
------------E-KPDKECR-----TP------RM------D--------GGNE-----
---------------------ESLVLS--VVGVKTR-------GMVR-------------
---------RREEG--EA------SIGERVL-----------------------------
------------------------------------------------------------
---------------------------------------------RSSKKNKFL------
------------------------------------------------------------
------------------------------------------------------------
------------------------------------------------------------
------------------------------------------------------------
------------------------------------------------------------
------------------------------------------------------------
------------------------------------------------------------
------------------------------------------------------------
------------------------------------------------------------
------------------------------------------------------------
------------------------------------------------------------
------------------------------------------------------------
------------------------------------------------------------
------------------------------------------------------------
------------------------------------------------------------
------------------------------------------------------------
------------------------------------------------------------
--------------------------------------LN--------------------
------------------------------------------------------------
------------------------------------------------------------
--------------------------------------
>Brassica_juncea_A040823
------------------------------------------------------------
------------------------------------------------------------
------------------------------------------------------------
------------------------------------------------------------
--------MAD----NPNPDEE---------------DV--SYYEKT-------------
------------------VVLRDWWLIKCPIEFQGKRFGVAGTQ--IA------------
-ETGAV-RVFTSSPILKAFDVFTLEASDGVCIVLRGFLNKPRLVQS-GFLPQ--------
ICSEFILGFPPYWESKC-------------------------------------------
----------------NLSFVG---L---------------------------PSGS---
----AS--IN---KASGTILSPC---NNDKKRNL-EDTPARRRVV---------------
--------------KTT-VTA-KKKKQNTV----EI------S--------DRPS-----
------------------------------------------------------------
---------RKKSLRLQSK-----SVE---------------------------------
------------------------------------------------------------
---------------------------------------------LMSKVQT--------
------------------------------------------------------------
------------------------------------------------------TSSTN-
---DGLDKSAK---------CSDDVEK---------------------------------
------------------------------------------------------------
------------------------------------------------------------
--------------TDES-EVINH------------------------------------
---------------QV----D--GCVKKRNGAD------------------------NV
VKVTRMSATEAA------------------------------------------------
-NVVERVNHQSRTKV-----KRKL-----DVSELQKNLTTND---------------GVE
RDEPMDNEEEI------------SPSPVDGC------GTDT-------------------
---------------------KKITSKNAT--------L-TSEERNDKLKVTKTSLK---
------------------------------NGKKSEKILEG-DLDD-VVV------EPMT
TTHSRSS---------------KLKHNLSVG-----------------------------
------KTIRKI----------------------------DFDQE----------VTPEK
DA-------------TKQKKTNS---MSAD-----------SLGQ-KRSRSGR-------
---------------------------VLVSPLEYW--------------------RNQL
----------------------------PVY-----------------------------
------------------------------------------------------------
----DKDRNLIQVNEGR------QT-N----TTS-SKG----------------------
-------KG-----------------------------GS----------------VSRK
PRR-----------------------------------
>Brassica_juncea_B007540
-----MATTK-------------SKPHSLSARR---------SPPRTRSG---ALPKPLS
T-----------------------------------------------------------
------------------------------------------------------------
---------------------------P-ATRSRF-------------------------
--------LPK-PNS----DEITPRTPFSS--KSITPII--GGTPKS-------------
------------------VSLSDWWLTNDG-----KGLGVAGFE----------------
---SEA-RLFSSATISTRHDSTTLETSDGITVSVSGFINRSRSLEN-GFSSE--------
VCNRFLLGFPYHWKDYT-------------------------------------------
----------------EEGFVEEEDEEEEKD-----------------------YGV-SF
DDIP----VD---RFEDVLFTA----SPRFQDKILGDAIDSLRDLL-RSG----NEEC--
------------Q-EAEKECE-----ERSDKTPIRM------D--------GGDE-----
--------------------EEGLVLS--DEGVKTR-------GMLR-------------
---------RREEG--EA------SIGERLH-----------------------------
------------------------------------------------------------
---------------------------------------------RSSKKKR--------
------------------------------------------------------------
------------------------------------------------------------
------------------------------------------------------------
------------------------------------------------------------
------------------------------------------------------------
------------------------------------------------------------
------------------------------------------------------------
------------------------------------------------------------
------------------------------------------------------------
------------------------------------------------------------
------------------------------------------------------------
------------------------------------------------------------
------------------------------------------------------------
------------------------------------------------------------
--------------DQEK-R----------------------------------------
------------------------------------------------------------
------------------------------------------------------------
------------------------------------------------------------
------------------------------------------------------------
------------------------------------------------------------
--------------------------------------
>Brassica_juncea_B012077
------------------------------------------------------------
------------------------------------------------------------
------------------------------------------------------------
------------------------------------------------------------
--------MAE--NHNPNPEE----------------DV--SYYQTR-------------
------------------VVLRDWWLIKCSNEFQGKRFGVAGTQ--IA------------
-ETGAA-RFFTSSPIIKAYDVFTLEASDGVCISLRGFLNKQRLSQS-GFLPE--------
ISREFIFGFPPCWESKC-------------------------------------------
----------------NHFFLGE--V---------------------------PSEA---
-------GTN---KASPTIISPC----NNTKWN----SPAERRG----------------
--------------KTT-AVE-----NNTEE---ET------N--------DKDG-----
---------------------LGGGST--ARDDKPA------------------------
---------RKKSLRLQSK-----SVE---------------------------------
------------------------------------------------------------
---------------------------------------------LMNKVKN--------
------------------------------------------------------------
------------------------------------------------------KTTN--
HGSEGLSKEA--------------------------------------------------
------------------------------------------------------------
------------------------------------------------------------
--------KSGGVAKDEC-EVISN------------------------------------
---------------EVISP-----AGKKHTSAD------------------------DV
DKVTCMSASGES----QGKGELEATKACPHSLSEDLEKSGEPGKK-TVS-EKSGRILRSD
GNVVEHVNH-SGTKA-----KRKL-----DVSQVQKNPATNDVGNGSEGLNK-AKGNGVE
GDECMGN-EEI--------------SRVDGCGKMQHSGTNS-------------------
---------------------KKVTSKNAN-----KESL-TSEQRNGKLKVTKTSLS---
--------------------DSSSKHGKNGKSKKGEQILRG-DLD--VVV------EPMT
HSRS------------------KVKNNLSVG-----------------------------
------KTIRKI----------------------------DFDVE----------VTPEK
DA-------------KKQ-KTNA--VLSAD-----------SLGQ-KRSRSGR-------
---------------------------VLVSPLEFW--------------------RNQV
----------------------------PVY-----------------------------
------------------------------------------------------------
----DVDRNLIQVKEGH------QT-N----STPPSKGSFFFKALYIYR-----------
-------RGLH-------------------------------------------------
--------------------------------------
>Brassica_napus_GSBRNA2T00016820001
------------------------------------------------------------
------------------------------------------------------------
------------------------------------------------------------
------------------------------------------------------------
--------MAD----NPNPDDD---------------DV--SYYQKT-------------
------------------VVLRDWWLIKCPIEFDGKRFGVAGTQ--IA------------
-ETGAV-RVFASSPIVKAFDVFTLEASDGVCIVLRGFLNKQRLVLS-GFLPQ--------
ICSEFILGFPPCWESKC-------------------------------------------
----------------NLSFVG---L---------------------------PSGS---
----AS--IN---KASGAILSPC---NNDKKRNL-EDT----------------------
--------------KST-VTA-KKKKKNTV----EI------S--------DKPS-----
------------------------------------------------------------
---------RKKSIRLQSK-----SVE---------------------------------
------------------------------------------------------------
---------------------------------------------LMSKVQT--------
------------------------------------------------------------
------------------------------------------------------TSSTND
-VSDGLDKRGK---------SSDDVEK---------------------------------
------------------------------------------------------------
------------------------------------------------------------
--------------TDEC-EVINN------------------------------------
---------------QV----D--G-----------------------------------
------------------------------------------------------------
-NVVELVNHQSGTKV-----KRKL-----DVSQVQKNPTTND---------------GVE
RDESMVN-EEI------------SPSPVDGC------GTNS-------------------
---------------------KKITSKNAT--------L-TSEERNGKLKVTKTSLK---
------------------------------NGKKSEKILEG-DLDD-VVV------EPMM
TTHSRSS---------------KVIHNLSVG-----------------------------
------KTIRKI----------------------------DFDAE----------VTPEK
DA-------------TKQ-KTNS---MSAD-----------SLGQ-KRSRSGR-------
---------------------------VLVSPLEYW--------------------RNQL
----------------------------PVY-----------------------------
------------------------------------------------------------
----DKDRNLIQVNEGH------QT-N----STS-SKG----------------------
-------K------------------------------GS----------------VSRK
PRR-----------------------------------
>Brassica_napus_GSBRNA2T00024219001
------MATK-------------SKLQSLSARR---------SSPRTRSG---AVREPIS
T-----------------------------------------------------------
------------------------------------------------------------
---------------------------PAAPCSRF-------------------------
--------VPK-PNS----DEIPPRTPFSF--KSITP-----TTLKS-------------
------------------VSLSDWWLTKKANE---TGLGVSGFE---SK-----------
-GGPEV-RLFSSAAISTRHDSTTLETSDGLTVSISGFINRSRSFQN-GFSSE--------
DCNRFLLGFPYHWKDYT-------------------------------------------
----------------EERFV-----EEEKD-----------------------HCV-SF
DDIP----VN---RLQDVLFTA----SPRFQAKILDDAVDSLRDLL-RSST---------
------------E-KPDKECR-----TP------RM------D--------GGNE-----
---------------------ESLVLS--VVGVKTR-------GMVR-------------
---------RREEG--EA------SIGERVL-----------------------------
------------------------------------------------------------
---------------------------------------------RSSKKNKLIKGSHQN
TRTKTISLFLSDQCFVFYASIYAHHHIRPLTKTCCREQRAMRIHGGGPATSVQSNPNGSN
TIFKVPSIFHHVFEYTLKIIDEDGDTFARRAEMYYRKRPEIVSFVEEAFRSYRALAERYD
HLSRELQSANRTIATAFPEHVQFPLEDD---ETE--------------------------
------------------------------------------------------------
---------DFEGNPRKQP-HLHLIPKGSNIPQ---------------------------
---------------REA-AVVSSGLSKEEGLEEIDNLQKGILALQTEKEFVRSSYEESY
ERYWDLENEVAEMQKRVCSLQDEFGLGAAIDDSDA----------------------RTL
MASTALSSCKDTLAKLEEKQKQSVEEA-------EIEK-----ERITTA-KERFYALRNK
FEKPESDDHDKFIKTEAK------------VDVVQESSYESEREDSNENLTV--------
----VKLAEKIDDLVQKIVSLESNASSHTALVKTLRSETDGLHEHIRGLEEDKAALVSDS
TDMKQRIAVLEKELSEVRKLFQKVEDQNKSLQKQFKEANWTADDLSGKLQDVKMDEDVEG
AGIFQELPAVSGSEDY---LKSITKETEREK-----------------------------
------------------------------DEDEETPNWRQLLPDGMEDREKVLLDDYTS
VLRDYRGVKRKLGEVEKKNREGFFELALQLRELKNAVAYKDVEIQSLRQKL----GTLEK
DSPHQVEGNNQMEHDQGQ-RESV--SISPTSNFS------------------------VR
VKFADVDDSPRTKIPAVEDKVRADIDAVLEENLEFWLRFSTSVHQIQKFQTTVQDLKSEL
TKLKIQSKQQQESSR---SKHAAASEAKPIYRHLREIRTELQLWLETSAVLKDELQGRFA
SLANIQEEIGRVTAHSGGSKVSDSEISSYQAAKFHGEILNMKQENKRVSSELQSGLDRVR
VLKTDVERILSKLEEDIGISSATEA-R----TTP-SKSSS--------------------
-------SG---K--------------------ARIPLRS--------FLF---GVKLKK
QTKQK--QASASLFSCVSPFPAPQQESS----------
>Brassica_napus_GSBRNA2T00086338001
------MATK-------------SKLQSLSARR---------SSPRTRSG---AVREPIS
T-----------------------------------------------------------
------------------------------------------------------------
---------------------------RAASCSRF-------------------------
--------VPK-PNS----DEI-PRTPFSF--KSITPI---GGTLKS-------------
------------------VSLSDWWLTKKANE---KGLGVTGFE---SK-----------
-GGPEV-RLFSSATISTRHDSTTLETSDGLTVSISGFINRSRSLQN-GLSSE--------
VCNRFLLGFPYHWRDYT-------------------------------------------
----------------EEGFLE---EEEEKD-----------------------YGV-SF
DDIP----VN---RLQDVLFTA----SPRFQDKMLDDAVDSLRDLL-RSTT---------
------------E-KPDKECR-----TP------RM------D--------GGDK-----
---------------------ESLVLS--VVGVKTR-------GMVR-------------
---------RREEG-CEA------SIGERVL-----------------------------
------------------------------------------------------------
---------------------------------------------RSSKKKR--------
------------------------------------------------------------
------------------------------------------------------------
------------------------------------------------------------
------------------------------------------------------------
------------------------------------------------------------
------------------------------------------------------------
------------------------------------------------------------
------------------------------------------------------------
------------------------------------------------------------
------------------------------------------------------------
------------------------------------------------------------
------------------------------------------------------------
------------------------------------------------------------
------------------------------------------------------------
--------------DQ--------------------------------------------
------------------------------------------------------------
------------------------------------------------------------
------------------------------------------------------------
------------------------------------------------------------
------------------------------------------------------------
--------------------------------------
>Brassica_napus_GSBRNA2T00119574001
------------------------------------------------------------
------------------------------------------------------------
------------------------------------------------------------
------------------------------------------------------------
--------MAD--NPNPNPDEE---------------DV--SYYEKT-------------
------------------VVLRDWWLIKCPIEFQGKRFGVAGTQ--IA------------
-ETGAV-RVFTSSPILKAFDVFTLEASDGVCIVLRGFLNKPRLVHS-GFLPQ--------
ICSEFILGFPPYWESKC-------------------------------------------
----------------NLSFVG---L---------------------------PSGS---
----AS--IN---KASGTILSPC---NNDKKRNL-EDTPARRRVV---------------
--------------KTI-VTA-KKKKQNTV----EI------S--------DRPS-----
------------------------------------------------------------
---------RKKSLRLQSK-----SVE---------------------------------
------------------------------------------------------------
---------------------------------------------LMSKLQT--------
------------------------------------------------------------
------------------------------------------------------TSSTN-
---DGLDKSAK---------CSDDVEK---------------------------------
------------------------------------------------------------
------------------------------------------------------------
--------------TDES-EVTNN------------------------------------
---------------QV----D--GCGKK-------------------------------
------------------------------------------------------------
-----RVNHQSGTKV-----KRKL-----DVSELQKNPTTN-------------------
-DESMDN-EEI------------SPSPVDGC------GTNS-------------------
---------------------KKITSKNAT--------L-TSEERNGKLKVTKTSLK---
------------------------------NGKKSEKILEG-DLDD-VVV------EPMT
TTHSRSS---------------KVKHNLSVG-----------------------------
------KTIRKI----------------------------DFDLE----------VTPEK
DA-------------TKHNKTNS---MSAD-----------SLGQ-K-----R-------
---------------------------VLVSPLEYW--------------------RNQL
----------------------------PVY-----------------------------
------------------------------------------------------------
----DKDRNLIQVNEGR------QT-N----STS-SKG----------------------
-------LF-----------------------------FF----------------S---
--------------------------------------
>Brassica_nigra_B045991-PA
-----MATTK-------------SKPHSLSARR---------SPPRTRSG---ALPKPLS
T-----------------------------------------------------------
------------------------------------------------------------
---------------------------P-ATRSRF-------------------------
--------LPK-PNS----DEITPRTPFSF--KSITPTI--GGTPKS-------------
------------------VSLSDWWLTNDG-----KGLGVAGFE----------------
---SEA-RLFSSAAISTRHDSTTLETSDGITVSISGFINRSRSLEN-GFSSE--------
VCNRFLLGFPYHWKDYT-------------------------------------------
----------------EEGFVEEEDEEEEDD-----------------------YGV-SF
DDIP----VD---RFEDVLFTA----SPRFQDKILGDAIDSLRDLL-RGRP---DQEC--
------------QKKPEKECE-----ERSDKTPIRM------D--------GGDE-----
--------------------EEGLVLS--DEGVKTR-------GMLR-------------
---------RREEG--EL------SIGERLH-----------------------------
------------------------------------------------------------
---------------------------------------------RSSKKKK--------
------------------------------------------------------------
------------------------------------------------------------
------------------------------------------------------------
------------------------------------------------------------
------------------------------------------------------------
------------------------------------------------------------
------------------------------------------------------------
------------------------------------------------------------
------------------------------------------------------------
------------------------------------------------------------
------------------------------------------------------------
------------------------------------------------------------
------------------------------------------------------------
------------------------------------------------------------
--------------GEKG-ENFL-------------------------------------
------------------------------------------------------------
------------------------------------------------------------
------------------------------------------------------------
----------------------------------------L-------------------
----------------------------------RVCFRN--------IVV---------
--------------------------------------
>Brassica_nigra_B033030-PA
------------------------------------------------------------
------------------------------------------------------------
------------------------------------------------------------
------------------------------------------------------------
--------MIK-------------------------------------------------
------------------LI----------------------------------------
------------------------------------------------------------
------------------------------------------------------------
------------------------------------------------------------
-------------AASPTIISPC----NNAKWN----SPAERRD----------------
--------------EST-VVE-----NNTEE---E-------------------------
-----------------------------EISDKLA------------------------
---------RKKSLRLQSK-----SVE---------------------------------
------------------------------------------------------------
---------------------------------------------LMSKVKN--------
------------------------------------------------------------
------------------------------------------------------KTTN--
HGSEGLSKEA--------------------------------------------------
------------------------------------------------------------
------------------------------------------------------------
--------KSGGVAKDKC-EVISN------------------------------------
---------------EVISP-----AGKKHTSAD------------------------DV
DNVTCMSASGES----QGKGELEATKACPHSLSEDLEKSGEPGKK-TVS-EKSGRILRSD
GNVVEHVNH-SGSKA-----KRKI-----DVSQVQKNPATNDVGNGSEGLNK-AKGNGVE
GDECMGN-EEI--------------SRVDGCGKMQHSGTNS-------------------
---------------------KKVTSKNAN-----KESL-TSEQRNGKLKVTKTSLS---
--------------------DSSSKHGKNGKSKKSGQILKG-DLD--VSV------EPMT
HSRS------------------KVKDNLSVG-----------------------------
------KTIRKI----------------------------DFDVE----------VTPEK
DA-------------KKQ-KTNA--VLSAD-----------SLGQ-KRSRSGR-------
---------------------------VLVSPLEFW--------------------RNQV
----------------------------PVY-----------------------------
------------------------------------------------------------
----DVVCDDVLLN---------NT-----------------------------------
------------------------------------------------------------
--------------------------------------
>Brassica_oleracea_1g087890.1
------MATK-------------SKLQSLSARR---------SSPRTRSG---AVREPIS
T-----------------------------------------------------------
------------------------------------------------------------
---------------------------RAASCSRL-------------------------
--------VPK-PNS----DEI-PRTPFSF--KSITPI---GGTLKS-------------
------------------VSLSDWWLTKKANE---KGLGVAGFE---SK-----------
-GGPEV-RLFSSATISTRHDSTTLETSDGLTVSISGFINRSRSLQN-GLSSE--------
VCNRFLLGFPYHWRDYT-------------------------------------------
----------------EEGFLE---EEEEKD-----------------------YGV-SF
DDIP----VN---RLQDVLFTA----SPRFQDKMLDDAVDSLRDLL-RSTT---------
------------E-KPDKECR-----TP------RM------D--------GGDK-----
---------------------ESLVLS--VVGVKTR-------GMVR-------------
---------RREEG-GEA------SIGERVL-----------------------------
------------------------------------------------------------
---------------------------------------------RSSKKKR--------
------------------------------------------------------------
------------------------------------------------------------
------------------------------------------------------------
------------------------------------------------------------
------------------------------------------------------------
------------------------------------------------------------
------------------------------------------------------------
------------------------------------------------------------
------------------------------------------------------------
------------------------------------------------------------
------------------------------------------------------------
------------------------------------------------------------
------------------------------------------------------------
------------------------------------------------------------
--------------DQ--------------------------------------------
------------------------------------------------------------
------------------------------------------------------------
------------------------------------------------------------
------------------------------------------------------------
------------------------------------------------------------
--------------------------------------
>Brassica_oleracea_2g002600.1
------------------------------------------------------------
------------------------------------------------------------
------------------------------------------------------------
------------------------------------------------------------
--------MAD----NPNPDDD---------------DV--SYYQKT-------------
------------------VVLRDWWLIKCPIEFEGKRFGVAGTQ--IA------------
-ETGAV-RVFTSSPIVKAFDVFTLEASDGVCIVLRGFLNKQRLVLS-GFLPQ--------
ICSEFILGFPPYWESKC-------------------------------------------
----------------NLSFVG---L---------------------------PSGS---
----AS--IN---KASGAILSPC---NNDKKRNL-EDSPARRRVV---------------
--------------KTT-VTAKKKKKKNTV----EI------S--------DKPS-----
------------------------------------------------------------
---------RKKSIRLQSK-----SVE---------------------------------
------------------------------------------------------------
---------------------------------------------LMSKFQN--------
------------------------------------------------------------
------------------------------------------------------TTN-DD
-VSEGLDKRAK---------SSDDVEK---------------------------------
------------------------------------------------------------
------------------------------------------------------------
--------------TDEC-EVINN------------------------------------
---------------QV----D--GCVKKRTSAD------------------------NV
DKVTIMRATEESLTLKQGKGELEES-----------EKSGKRGKKAAVS-KKSG------
GNAVEHVNHQSGTKV-----KRKL-----DVSQVQKNPTTND---------------GVE
RDESMVN-EEI------------SPSPVDGC------GTNS-------------------
---------------------KKITSKNAT--------L-TSEERNGKLKVTKTSLK---
------------------------------NGKKSEKILEG-DLDD-VVV------EPMM
TTHSRPS---------------KVIHNLSVG-----------------------------
------KTIRKI----------------------------DFDAE----------VTPEK
DA-------------TKQ-KTNS---MSAD-----------SLGQ-KRSRSGR-------
---------------------------VLVSPLEYW--------------------RNQL
----------------------------PVY-----------------------------
------------------------------------------------------------
----DKDRNLIQVNEGH------QT-N----STS-SKG----------------------
-------K------------------------------GS----------------VSRK
PRR-----------------------------------
>Brassica_rapa_A01g027290.3C
------MATK-------------SKLQSLSARR---------SSPRTRSG---AVREPIS
T-----------------------------------------------------------
------------------------------------------------------------
---------------------------PAAPCSRF-------------------------
--------VPK-PNS----DEIPPRTPFSFSLKSITP----TTTLKS-------------
------------------VSLSDWWLTKKANE---TGLGVSGFE---SK-----------
-GGPEV-RLFSSATISTRHDSTTLETSDGLTVSISGFINRSRSFQN-GFSSE--------
DCNRFLLGFPYHWKDYT-------------------------------------------
----------------EERFV-----EEEKD-----------------------HCV-SF
DDIP----VN---RLQDVLFTA----SPRFQAKILDDAVDSLRDLL-RSCT---------
------------E-KPDKECR-----TP------RM------D--------GGNE-----
---------------------ESLVLS--VVGVKTR-------GMVR-------------
---------RREEG--EA------SVGERVL-----------------------------
------------------------------------------------------------
---------------------------------------------RSSKKNKFL------
------------------------------------------------------------
------------------------------------------------------------
------------------------------------------------------------
------------------------------------------------------------
------------------------------------------------------------
------------------------------------------------------------
------------------------------------------------------------
------------------------------------------------------------
------------------------------------------------------------
------------------------------------------------------------
------------------------------------------------------------
------------------------------------------------------------
------------------------------------------------------------
------------------------------------------------------------
------------------------------------------------------------
------------------------------------------------------------
------------------------------------------------------------
--------------------------------------LN--------------------
------------------------------------------------------------
------------------------------------------------------------
--------------------------------------
>Brassica_rapa_A02g000520.3C
------------------------------------------------------------
------------------------------------------------------------
------------------------------------------------------------
------------------------------------------------------------
--------MAD--NPNPNPDEE---------------DV--SYYEKT-------------
------------------VVLRDWWLIKCPIESQGKRFGVAGTQ--IA------------
-QTGAV-RVFTSSPILKAFDVFTLEASDGVCIVLRGFLNKPRLVQS-GFLPQ--------
ICSEFILGFPPYWESKC-------------------------------------------
----------------NLSFVG---L---------------------------PSGS---
----AS--IN---KASGTILSPC----NDKKRNL-EDIPAQRRVV---------------
--------------KTT-VTA--NKKQNTV----EI------S--------DKPS-----
------------------------------------------------------------
---------RKKSLRLQSK-----SVE---------------------------------
------------------------------------------------------------
---------------------------------------------LMSKVQT--------
------------------------------------------------------------
------------------------------------------------------TSSTN-
---DGLDKSAK---------CSDDVEK---------------------------------
------------------------------------------------------------
------------------------------------------------------------
--------------TDES-EVTNN------------------------------------
---------------QV----D--GCGKK-------------------------------
------------------------------------------------------------
-----HVNHQSGTKV-----ERKL-----DVIELQKNPTTND---------------GVE
RDEPMDN-KEI-----------SSPSPVDGC------GTNT-------------------
---------------------KKITSKNAT--------L-TSEERNGKLKVTKTSLK---
------------------------------NGKKSEKILQG-DLDD-VVV------EPMT
TTHSRSS---------------KVKHNLSVG-----------------------------
------KTIRKI----------------------------DFDQE----------VTPEK
DA-------------TKHNKTNS---MSAD-----------SLGQ-KRSRSGR-------
---------------------------VLVSPLEYW--------------------RNQL
----------------------------PVY-----------------------------
------------------------------------------------------------
----DKDRNLIQVNEGR------QT-N----TTS-SKG----------------------
-------KG-----------------------------GS----------------VSRK
PRR-----------------------------------
>Camelina_sativa_XP_010414757.1
------MATK-------------SKPQSLSARCS--------SPPRTRSK---PLPETNP
SPR-----------------------------------------TRS-------------
----------------------------------------------KPLPETNPS-----
---------------------------P-RTHPEA-------------------------
--------LPK-PNFPPT-----PRTPASL--GAITP----IVKTKS-------------
------------------VTLSDWWLTRKGKDKEKKALCITGFE----------------
---SDV-RLFSSGTILKRHNSVTLESVDGITISISGFINRARSMEN-GVSEE--------
VCNRFLLGFPFNWEDYN-------------------------------------------
----------------EENV-----VDEDRG-----------------------FVV-SF
NDVP----VN---RIQDLSFV-----DGYLKDRILVDVVASLRDMV-CP-----------
--------------KSDEKKK-----S-------VV------------------------
-------------------EDESLVSSAVVVGVKTR-------AM-R-------------
---------RRDEF--ESS-----SSGKRPVCT---------------------------
------------------------------------------------------------
---------------------------------------------RSTKRKK--------
------------------------------------------------------------
------------------------------------------------------------
------------------------------------------------------------
------------------------------------------------------------
------------------------------------------------------------
------------------------------------------------------------
------------------------------------------------------------
------------------------------------------------------------
------------------------------------------------------------
------------------------------------------------------------
------------------------------------------------------------
------------------------------------------------------------
------------------------------------------------------------
------------------------------------------------------------
------------------------------------------------------------
---------------------------KLA------------------------------
------------------------------------------------------------
------------------------------------------------------------
------------------------------------------------------------
------------------------------------------------------------
--------------------------------------
>Camelina_sativa_XP_010452097.1
------------------------------------------------------------
------------------------------------------------------------
------------------------------------------------------------
------------------------------------------------------------
--------MAE--HREPNLDDN----------G----SK--SYFQKR-------------
------------------VVLRDWWLIKCPKEFQGKRFGVAGIE--DFV-----------
-EKRAK-RVLTSSPIIKALDVFTLLASDGIYITLRGFLNKERVVQN-GFTPE--------
ISREFIFGFPPCWEQIC-------------------------------------------
----------------NNCFGG---GV--------------------------SLGT-DT
NTVSST--VA---KASYPILSPC----NNKKENLEEDSPAEGRD----------------
--------------ESN-VAD-----TIAA----EIT----TN--------TEDG-----
-------------------------SR--PSYKITA------------------------
---------RRKSLHLQTR-----FGG---------------------------------
------------------------------------------------------------
---------------------------------------------ESSEVHN--------
------------------------------------------------------------
------------------------------------------------------TTTDGD
HGGEGLDEAK-----------SGNVENDTC-EAI--------------------------
-------------------DKGVVSPADGSGRNHTGADNADKVTSTVTTAVSLTSEQQKG
ELRDGCEVFNNEDGERK----------------------LDESILQNLTTNDGD-----H
GSEGLDKAKSGDVDKDEF-EAINN------------------------------------
---------------GVILPAD--GCGRKRTDAD------------------------NV
DKVTSTSTNGEPLTSEELNGELKVTTASPHSLFKDFDKSSKPGRK-GIS-KKSRKTLKKT
GNVVEPSHC-SETKVKSATKKRKP----------Q-NPTTNDKDRGKEGLKN-VKSDDVE
RDECVGINDEV-------------I---DGCGR-RHSGTDSV------------------
---------------------GKLTSKNAT-----KESL-TSEQRKGREKETKTTL--LS
-----------------KDLN--SKPGKKGSSKKSEKTPKR-DLQ---AA------E---
--ENLSC---------------ESEENLSWG-----------------------------
------NTKRKI----------------------------DFDVE----------VTPDN
KV-------------KKQ-KTSV---VSTD-----------SLGQ-KRSRSGR-------
---------------------------VFMSSLEYW--------------------RNQI
----------------------------PVY-----------------------------
------------------------------------------------------------
----DMDRRLIEVKGGH------ET-N----PTP-SKG----------------------
-------KG------------------------------S----------------YRRK
PRS-----------------------------------
>Camelina_sativa_XP_010470274.1
-----MVATK-------------SKPQSLSARRS--------SPPRTRSK---PLPETNP
SPR---------------------------TLSKPLPETSPSPRTHS-------------
----------------------------------------------KPQPETNPS-----
---------------------------P-RTHPQA-------------------------
--------LPK-PDFPPT-----PRTPASL--GAITP----IGTRKS-------------
------------------VTLSDWWLTRKGKDKKKKALCIIGFE----------------
---SDV-RLFSSGTILKRHNSVTLESVDGITISIGGFINRSLSIEN-GVSEE--------
VCNRFLLGFPFNWEDYN-------------------------------------------
----------------EENV-----VEEDRG-----------------------FVV-KF
DDVP----VN---RIEDLSFV-----DGCLKDKILVDVVASLRDLVSCP-----------
--------------KSDEKKK-----KS-----VAV------G-----------------
-------------------EDESLVSSAVVVGVKTR-------AM-R-------------
---------RRDEF--ES------SSGKRPVCT---------------------------
------------------------------------------------------------
---------------------------------------------KSTKKKK--------
------------------------------------------------------------
------------------------------------------------------------
------------------------------------------------------------
------------------------------------------------------------
------------------------------------------------------------
------------------------------------------------------------
------------------------------------------------------------
------------------------------------------------------------
------------------------------------------------------------
------------------------------------------------------------
------------------------------------------------------------
------------------------------------------------------------
------------------------------------------------------------
------------------------------------------------------------
------------------------------------------------------------
----------------------------LA------------------------------
------------------------------------------------------------
------------------------------------------------------------
------------------------------------------------------------
------------------------------------------------------------
--------------------------------------
>Camelina_sativa_XP_010490713.1
------------------------------------------------------------
------------------------------------------------------------
------------------------------------------------------------
------------------------------------------------------------
--------MAE--HREPNFDDD----------G----SK--SYSQKT-------------
------------------VVLRDWWLVKCPKEFEGKRFGVAGIE--DPV-----------
-EKRAV-RVFTSSPIIKALDVFTLLASDGIYITLRGFINKERLVKN-GFTPE--------
ISREFIFGFPPCWEQIC-------------------------------------------
----------------NNCFGG---GV--------------------------SLGTDDT
NTVSST--VS---KASYPILSPC----KNNKENLEEDSLAEGRD----------------
--------------ESN-VTD-----TIAT----EIT----TN--------TEDV-----
-------------------------SR--PRYKITA------------------------
---------RRKSLHLRTR-----FGGKSVE--------------DQRIL----------
------------------------------------------------------------
---------------------------------------------ESSEVHN--------
------------------------------------------------------------
------------------------------------------------------TTNDGD
LGSEGFDEAK-----------SGDVENDNC-EGI--------------------------
-------------------DNGVVSPADGSGRNHTGADNVDKVTSTITTAESLTSEQL--
-LIDECEVINHEDGVKK----------------------LDDS------TNDGD-----R
GSEGLDKAKSDSVDQDEF-EAINN------------------------------------
---------------GVLLPAD--GCGRTRIDADN-----------------------NV
DKVTSASATGESLTSEEQKGELKVTAASPHSLFKDLDKSSKPGRK-GMS-KKSRKTLKKA
GNVVEPSHR-SETKVKSAANKRKP----------Q-KPTTNDKDRGKEDVNN-AKSDDVE
RDECVGINDEV-------------I---DGCGR-RHSGTDGV------------------
---------------------GKLTSKNVT-----KESP-TSKQRKGREKETKTSL--LS
-----------------KDLN--SKPGKKKSSKKSEKTPKR-DLQ---AA------E---
--ENLSC---------------ESEENLSWG-----------------------------
------NTKRKI----------------------------DFDVE----------VTPDN
KV-------------KKQ-KTNA---VSTN-----------SVGQ-KRSRSGR-------
---------------------------VLVSSLEYW--------------------RNQI
----------------------------PVY-----------------------------
------------------------------------------------------------
----DMERRLIEVKGGH------ES-N----PTL-SKG----------------------
-------KV------------------------------S----------------YRRK
PRS-----------------------------------
>Camelina_sativa_XP_019084578.1
------------------------------------------------------------
------------------------------------------------------------
------------------------------------------------------------
------------------------------------------------------------
--------MAE--HREPNLEDD----------G----SK--SYSQKR-------------
------------------VVLRDWWLVKCPKEVEGKRFGVAGIE--DPV-----------
-EKGAV-RVFTSSPIIKALDVFTLLASDGIYITLRGFINKERLVKN-GFTPE--------
ISREFIFGFPPCWEQFC-------------------------------------------
----------------NNCFGG---GV--------------------------SLGT-DX
XTYSSH--VVC-FAASYPILSPC----KNNKENLEEDSPAEGRD----------------
--------------ESN-VTD-----TNAA----EIT----TN--------TEDG-----
-------------------------SR--PRYKITA------------------------
---------RRKSLHLQTR-----FGGKSVE--------------DQRIL----------
------------------------------------------------------------
---------------------------------------------ESSEVHN--------
------------------------------------------------------------
------------------------------------------------------TTNDGD
HGGEGLDEAK-----------SGNVENDTC-EAI--------------------------
-------------------DIGVVSPANGSGRNHTGADIVDKVTSTITTAESLTSEQQKS
ELRDECEVFNHEDGERK----------------------LDDS------TNDGD-----R
GSEGLDEARSGDVENDNC-EAIDN------------------------------------
---------------GVISPAD--GSGRNRTDADN-----------------------NV
VKVTSTSATGEPLTSEELNSELKVTKASPHSLFKDLDKSSKPGRK-GIS-KKSRKTLKKT
SNVVEPSHC-SATKVKSAANKRKP----------Q-NPTTNDKDGGKEGVNN-AKSDDVV
RDECVGINDDV-------------ISPVDGCGR-RHSGTDGV------------------
---------------------GKLTSTDAT-----KESL-TSEKRKGRVKETKTSL--PS
-----------------KDLNNSSKPGKKANSKKSERTLKT-DLQ---AA------E---
--ENFPC---------------ESEENLSWG-----------------------------
------NTKRKI----------------------------DFDVE----------VTPDN
KV-------------KKQ-KTNA---VSTD-----------SLGQ-KRSRSGR-------
---------------------------VLVSSLEYW--------------------RNQI
----------------------------PVY-----------------------------
------------------------------------------------------------
----DLSRKLIEVKGGH------ET-N----PTP-SKG----------------------
-------KG------------------------------S----------------YRRK
PRS-----------------------------------
>Camelina_sativa_XP_019101020.1
MKKKIAMTTK-------------SKPQSLSTRR---------SPPRTRSK---PLPETNP
SPR-----------------------------------------TRS-------------
----------------------------------------------KPQPEPNPS-----
---------------------------P-RTHPKA-------------------------
--------LPK-LNFSPF-----PPTPASL--GAITP----IGTRKY-------------
------------------VTLSEWWLTRKGKDKEKKALCITGFE----------------
---SDV-RLFSSGRILKRHNSVTLESVDGITISISGFINRARSIEN-GVSEE--------
VCNHFLLGFPFNWEDYN-------------------------------------------
----------------EEIV-----VDEDRG-----------------------FVV-SF
DDVP----VN---RIQDLSFV-----DGCLKDKILVDVVSSLRDMV-CP-----------
--------------KSDEKKK-----SA-----VVV------------------------
-------------------DDESLVSSAVVVGVKTR-------AM-R-------------
---------RRDEF--ES------CIEKRSVLH---------------------------
------------------------------------------------------------
---------------------------------------------KVYKEEE--------
------------------------------------------------------------
------------------------------------------------------------
------------------------------------------------------------
------------------------------------------------------------
------------------------------------------------------------
------------------------------------------------------------
------------------------------------------------------------
------------------------------------------------------------
------------------------------------------------------------
------------------------------------------------------------
------------------------------------------------------------
------------------------------------------------------------
------------------------------------------------------------
------------------------------------------------------------
------------------------------------------------------------
---------------------------EISLVVSFTLFF---------------------
------------------------------------------------------------
------------------------------------------------------------
--------------------------N---------------------------------
---------------------------------------SH-------FV----------
--------------------------------------
>Capsella_grandiflora_2240s0051.1.p
------------------------------------------------------------
------------------------------------------------------------
------------------------------------------------------------
------------------------------------------------------------
--------MAE--HREPNLDDD----------G----SK--SYFRRT-------------
------------------VVLRDWWLVKCPVEFEGKRFGVAGIE--DSL-----------
-ESRAV-RVFTSSPIIKALDVFTLLSSDGIYITLRGFLNKERVVKN-GFTPE--------
ISREFVFGFPPCWERIV-------------------------------------------
----------------TNCSGG---GA--------------------------SLGT-DT
TTVPST--VA---RACYPILSPC----KNNKQNI-EDSSAEGRD----------------
--------------ESI-VPD-----MNMG----HMAE--IIN--------TKDG-----
-------------------------SR--AKDRNTA------------------------
---------RRKSLHLQTK-----SGGKNAE--------------QEKIL----------
------------------------------------------------------------
---------------------------------------------ESSKVRN--------
------------------------------------------------------------
------------------------------------------------------TTSDGN
HGTEELHKGK-----------TGDVEKDEC-ETINNEDEERDLDEGKLQNLTTIDGDLGS
ECLDKAKSGDVEQDYCEAIDNGVISSADGCGKNQTGADNVVRVTSTSISGASLTSEQQKG
ELRDECEAINNRDDKWK----------------------LEESKLQNLTTNDGD-----H
GSEGLDKAKSCDVEKDES-EAVNN------------------------------------
---------------GVISLVD--GCGRKRTDAD------------------------NV
DKVTSTSATGESLTSEQQEAEHEVTAASPHSLFQDLDKSSKPGKK-GKSKKKSRKTLKNT
GN----------------------------------------------------------
------------------------------------------------------------
------------------------------------------------------------
-------------------------PAKKGNSKKSEKTLKR-DLH---AA------E---
--ENFAC---------------ESEENLSWG-----------------------------
------NTKRKI----------------------------DFDVE----------VTPEN
KV-------------KKQ-KTKA---VSTD-----------SLGQ-KRSRSGR-------
---------------------------VLVSPLEFW--------------------RNQI
----------------------------PVY-----------------------------
------------------------------------------------------------
----DMDRNLIQVKDGH------DS----------SQG----------------------
-------KG------------------------------S----------------KSRK
PRS-----------------------------------
>Capsella_rubella_0002s0640.1.p
MTK---TTAK-------------SKSQSLSAPRS--------SPPRTRSK---TLPES--
------------------------------------------------------------
---------------------------------------------------SNPS-----
---------------------------P-RTHPK--------------------------
---------PK-RNFSPL-----PRTPFSL--GAITP----IGTRKD-------------
------------------VTLSDWWLTRKGKEKKKGSLCITGFE--SSK-----------
-HGSEM-RLFSSGTIVKRHNSITLEAIDGITISISGFINRSRSLQN-GISNE--------
VT----------------------------------------------------------
------------------------------------------------------------
------------------------------------------------------------
------------------------------------------------------------
------------------------------------------------------------
------------------------------------------------------------
------------------------------------------------------------
------------------------------------------------------------
------------------------------------------------------------
------------------------------------------------------------
------------------------------------------------------------
------------------------------------------------------------
------------------------------------------------------------
------------------------------------------------------------
------------------------------------------------------------
------------------------------------------------------------
------------------------------------------------------------
------------------------------------------------------------
------------------------------------------------------------
------------------------------------------------------------
------------------------------------------------------------
------------------------------------------------------------
------------------------------------------------------------
------------------------------------------------------------
------------------------------------------------------------
------------------------------------------------------------
------------------------------------------------------------
------------------------------------------------------------
--------------------------------------
>Capsella_rubella_0006s0132.1.p
------------------------------------------------------------
------------------------------------------------------------
------------------------------------------------------------
------------------------------------------------------------
--------MAE--HREPNLDDD----------G----SK--SYFRRT-------------
------------------VVLRDWWLVKCPVEFEGKRFGVAGIE--DSL-----------
-ESRAV-RVFTSSPIIKALDVFTLLSSDGIYITLRGFLNKERVVKN-GFTPE--------
ISREFVFGFPPCWERIV-------------------------------------------
----------------TNCSGG---GA--------------------------SLGT-DT
STVPST--VA---RACYPILSPC----KNNKQNI-EDSSAEGRD----------------
--------------ESI-VPD-----MNMG----HMAE--IIN--------TKDV-----
-------------------------SR--AKDRNTA------------------------
---------RRKSLHLQTK-----SGGKNAE--------------QEKIL----------
------------------------------------------------------------
---------------------------------------------ESSKVRN--------
------------------------------------------------------------
------------------------------------------------------TTSDGD
HGMEELHKGK-----------TGDVEKDEC-ETINNEDEERELDESKLQNLTTIDGDLGS
EGLDKAKSGDVEQDYCEAIDNGVISSADGCGKNQTGADNVVRVTSTSITGASLTSEQQKG
ELRDVCEAINNRDDKRK----------------------LEESKLQNPTTNDGD-----D
GSEGLDKAKSCDVEKDES-EAVNN------------------------------------
---------------GVISLAD--GCGRKRTDAD------------------------NV
DKVTSTSATGESLTSEQQKTEHEVTAASPHSLFQDLDKSSKPGKR-GKSKKKSRKTLKNT
GNVVEPSNC-LEAKVKSAENKRKL----------Q-NLTTNDKDRGKKGLNN-AKSNDVE
RDDCVAINEEV-------------ISPVDGCAR-RHPGTNRV------------------
---------------------GKLISKKAT-----KESL-TSEQRKGRVKETKTSLRSLS
-----------------KDLNNSSKPAKKGNSKKSEKTLKR-DLH---AA------E---
--ENFAC---------------ESEENLSWG-----------------------------
------NTKRKI----------------------------DFDVE----------VTPEN
KV-------------KKQ-KTKA---VYTD-----------SLGQ-KRSRSGR-------
---------------------------VLVSPLEFW--------------------RNQI
----------------------------PVY-----------------------------
------------------------------------------------------------
----DMDRNLIQVKDGH------DS----------SQG----------------------
-------KG------------------------------S----------------KSRK
PRS-----------------------------------
>Cardamine_hirsuta_CARHR053810.1
------MATK-------------SKIRSLSAHR---------TSPRSRFK---SLPESNP
S-----------------------------------------------------------
------------------------------------------------------------
---------------------------P-FTFTRA-------------------------
--------------SSPGTNG----TPFSL--GAITP----IGNLKS-------------
------------------VTLSDWWLIKKGNE---KTLCISGFE---SK-----------
-GGSEV-RLFSSGTITKRHDSVTLEAIDGITICISGFIDRSRSLQN-GISNK--------
VCNRFLLGFPYDWNEEE-------------------------------------------
----------------KEEEGT---VEEKKN-----------------------VDV-SF
DDIP----VN---RLQDLCFL-----DGCLKDKILDDVVSSLRDLV-CP-----------
--------------KLDKKCE-----KS------RI------G--------GGDESLDS-
-----------------GMDDESLESQ--VVGVKTR-------GMLR-------------
---------QRQD---ED------SIGKIVR-----------------------------
------------------------------------------------------------
---------------------------------------------VTTSKKR--------
------------------------------------------------------------
-------------------------------------------------R----------
------------------------------------------------------------
------------------------------------------------------------
------------------------------------------------------------
------------------------------------------------------------
------------------------------------------------------------
------------------------------------------------------------
------------------------------------------------------------
------------------------------------------------------------
------------------------------------------------------------
------------------------------------------------------------
------------------------------------------------------------
------------------------------------------------------------
------------------------------------------------------------
------------------------------------------------------------
------------------------------------------------------------
------------------------------------------------------------
------------------------------------------------------------
------------------------------------------------------------
--------------------------------------
>Cardamine_hirsuta_CARHR210840.1
------------------------------------------------------------
------------------------------------------------------------
------------------------------------------------------------
------------------------------------------------------------
--------MSD--HQEPNLDGD----------GANSCSS--SSFQRT-------------
------------------VVLRDWWLIKCSNEFEGKRFGVAGTE--TSF-----------
-ESRAM-RVFTSSPIIKALDVFTLQASDGLCITLRGFLNKERVFKN-GFKPE--------
ICREFIFGFPPCWERIC-------------------------------------------
----------------NDCFQG---D------------------------------S-DI
NT------ID---KACSPILSPC----KFNR------NPAESRD----------------
--------------HST-VTE-----TNIA----EI------N--------SKDG-----
-------------------------SR--AV-----------------------------
---------RRKSLRLQPK-----SGVNSAK--------------GERKL----------
------------------------------------------------------------
---------------------------------------------ESSKVQN--------
------------------------------------------------------------
------------------------------------------------------STNGGD
HGSEGLSKAK-----------SSDVEEDEC-EAI--------------------------
------------------------------------------------------------
---------NKEDSY--------------------------DSKVQNC-TSDED-----H
GGEGLDEAKSSDVEKDEC-EAIND------------------------------------
---------------EAISP------GRKQNGAD------------------------NV
DKVTSVSASGESL-----------------------------------------------
------------------------------------------------------------
------------------------------------------------------------
----------------------------------------TSEQRKGKRKGTKTSLHSLS
-----------------KEINNSSKPGKNRKSKKS-------DSN---VV------EPMN
HSESE-----------------EAEEDLSWG-----------------------------
------KTKRKI----------------------------DFDVE----------VTPEK
ES-----------------KNNV---VSTD-----------SLGQ-KRSRSGR-------
---------------------------LLVSSLEFW--------------------RNEI
----------------------------PVY-----------------------------
------------------------------------------------------------
----DTDRNLIQVREGS------DT-NSK--SAP-SKG----------------------
-------KG------------------------------S----------------NSLK
PRN-----------------------------------
>Carica_papaya_model.supercontig_260.5
------------------------------------------------------------
------------------------------------------------------------
------------------------------------------------------------
------------------------------------------------------------
--------MAS--CSGPSSDNV----------R----ET--SHFQKT-------------
------------------VCLQNWWLIKA-NDVGGKKLGVAGFT--LSR-----------
-DLKPA-RLFISAPIVKRFDVFTLETADGICLIVNGFINKSRTIEN-GFSSE--------
VLCHFLFGFPPYWEEYA-------------------------------------------
------------------------------------------------------------
------------------------------------------------------------
----------------------------------EX------------------------
------------------------------------------------------------
------------------------------------------------------------
------------------------------------------------------------
------------------------------------------------------------
------------------------------------------------------------
------------------------------------------------------------
------------------------------------------------------------
------------------------------------------------------------
------------------------------------------------------------
------------------------------------------------------------
------------------------------------------------------------
------------------------------------------------------------
------------------------------------------------------------
------------------------------------------------------------
------------------------------------------------------------
------------------------------------------------------------
------------------------------------------------------------
------------------------------------------------------------
------------------------------------------------------------
------------------------------------------------------------
------------------------------------------------------------
------------------------------------------------------------
------------------------------------------------------------
------------------------------------------------------------
--------------------------------------
>Conringia_planisiliqua_CP11_g33626_DN3_SP0_c
------------------------------------------------------------
------------------------------------------------------------
------------------------------------------------------------
------------------------------------------------------------
--------MD--------------------------------------------------
------------------------------------------------------------
-RTRAM-RVFTSSPIIKAFEVFTLQASDGVCIILRGFLNKERVVQS-GFIPE--------
ISREFIFGFPPFWEQIC-------------------------------------------
----------------NNCFRG---V---------------------------PDAT-GF
NTLPSV--IG---KASRPILSPC----NNTRGNL-VDCSAESRD----------------
--------------RSI-VTE-----KNTA----EI------N----------NG-----
---------------------RSGGSR--AIDKNTA------------------------
---------SKKSLRLQSK-----SGGKSSQ--------------DEKKL----------
------------------------------------------------------------
---------------------------------------------EVSKVQN--------
------------------------------------------------------------
------------------------------------------------------ITNVGD
HVREGLNKAKG---------CNDDVEEDER-EAI--------------------------
------------------------------------------------------------
---------GNEGNEKK----------------------LDESEVHNG-TNDED-----H
GSEGSDKAKNNDVEKDEC-EVIYN------------------------------------
---------------DVTSLAD--GCGKKHSGAD------------------------NV
DKVTSMSATGELLTSEQGKGELGVTRASP-------------------------------
------------------------------------------------------------
-----------------------------------HSGTDS-------------------
---------------------KKLKSKNAT-----KESL-TSEQRKGKLKVTKTTVHSKS
-----------------KDVSNSRKPGRKGKSKISENTLKG-DCD---VV------EPMN
HSASKVK---------------EAEENMSGG-----------------------------
------KINRKI----------------------------DFDEELMPPLLCNAKVTPDK
DA-------------KKQ-KTNA---VSAD-----------SLGQ-KRSRSGR-------
---------------------------VLVSSLEYW--------------------RNQI
----------------------------PVY-----------------------------
------------------------------------------------------------
----DMDRNLIQVNEGH------ET-I----STP-SKGSFFLKAVF---D----------
------KRGLHC--------------------------KSN-TEFCLALVLDRKGIEFSK
AKKMKIKHTASNYFGN------------Y---------
>Euclidium_syriacum_0020s0140.1.p
------------------------------------------------------------
------------------------------------------------------------
------------------------------------------------------------
------------------------------------------------------------
--------MVD--PWEPNLDDD---------------CS--SYFQKT-------------
------------------VIITDWWLIKCSNEFNGKRFGVAGTEITDSF-----------
DQKRAI-RVFRSSPIIKAINVFSLETSNGVSIILRGVLNKERVVKS-GFNLE--------
ISREFIFGFPPLWEQIC-------------------------------------------
----------------NKWFEG---I---------------------------SLSN-DI
DTVPSSIIID---KARYSVLSPC--KSKNTKRNV-EDSVGKNRD----------------
--------------KNT-VTE-----TNKV----KV------N--------DKDG-----
---------------------RSVGSR--ARDENNA------------------------
---------RRKSFRLRSK-----PVEEETE-----------------------------
------------------------------------------------------------
------------------------------------------------------------
------------------------------------------------------------
--------------F---------------------------------------------
------------------------------------------------------------
------------------------------------------------------------
------------------------------------------------------------
-------------------EVLDN------------------------------------
---------------EV---DD--GCGIKHTD----------------------------
--------DAESMAFEQRKDEPKVTTRA------------------ALR-KKSE------
----------------------------NDQSVVV-EPM---------------------
----------------------------------IHTTEDG-------------------
---------------------REVEK---------SKNV-TTEQGKGEVKVT--------
-----------------KELDKRSKSGKSKRN--------------VVVT------EPMN
HSRPEVK---------------QAEKILSMG-----------------------------
------ETKRKI----------------------------DFDAE----------LTPEK
KS------------DKKQ-KKSD---ASSS-----------SIGSFNRSRSGR-------
---------------------------LLMSPLEFW--------------------RNEI
----------------------------PVY-----------------------------
------------------------------------------------------------
----DMDRSCIKVKDGD---------N----ETP-SKAG---------------------
-------KR------------------------------S----------------DSRK
PRR-----------------------------------
>Euclidium_syriacum_0048s0039.1.p
------MATK-------------SKSESVSM-----------HPPRTRSG---YVPEPNS
S-----------------------------------------------------------
------------------------------------------------------------
---------------------------P-RTRSGC-------------------------
--------VPE-SKSAPRTDRV-ARTLFPP--DIVTP----VGTLKS-------------
------------------VVLDEWWL-KKGKE---KGLCVSGFE---IK-----------
-GGGAI-RKFSSGAITKRHDSNTLETIDGITVTLSGFLDRTRSLQN-GISFD--------
LCNRFNFGFPYDWNEDE-------------------------------------------
----------------DESV-----ETKNKAF---------------------GFDF-SF
DDIP----VR---NVNDLLLTS----NSSLRSKILDDVVEGLRGFA-YGST---------
------------Q-ESEKECE-----KS------GM------D--------DNDY-----
-----------------NGDDESLVPR--VVGAKTR-------SMLK-------------
----------------------------RVH-----------------------------
------------------------------------------------------------
---------------------------------------------ETSKKKR--------
------------------------------------------------------------
------------------------------------------------------------
------------------------------------------------------------
------------------------------------------------------------
------------------------------------------------------------
------------------------------------------------------------
------------------------------------------------------------
------------------------------------------------------------
------------------------------------------------------------
------------------------------------------------------------
------------------------------------------------------------
------------------------------------------------------------
------------------------------------------------------------
------------------------------------------------------------
------------------------------------------------------------
------------------------------------------------------------
------------------------------------------------------------
------------------------------------------------------------
------------------------------------------------------------
---------------------------------------S--------------------
--------------------------------------
>Eutrema_heterophyllum_scaffold130477_cov169.67_1
------------------------------------------------------------
------------------------------------------------------------
------------------------------------------------------------
------------------------------------------------------------
--------MAD--H----PDG----------------DS--SSFQRTVSVSGLLMHFLVF
DSISMLDLFFSSFWVYVKVILRDWWLIKCPKEFEGKRFGVAGSEIAASPRLALSFRSGLL
NRTRAM-RVFTSSPIIKAFDVFTLQASDGICITLRGFLNKERVVKS-GFIPE--------
ISREFIFGFPPCWEQIC-------------------------------------------
----------------NNCFGG---V---------------------------PLGT-DV
KTSPSV--ID---KACCPILSPC----KNSKGNL-EDSRAERRD----------------
--------------KST-VTE-----KNTR----VI------N--------DKDG-----
---------------------HSGGST--AINKKTA------------------------
---------RKKSLRLQSK-----SGGKSAE--------------DEREL----------
------------------------------------------------------------
---------------------------------------------ELGNVQH--------
------------------------------------------------------------
------------------------------------------------------TTNDGD
HGSEGLNKAK-----------SRDVEKDEF-KAT--------------------------
------------------------------------------------------------
---------DNEGNGRK----------------------LDESKVQNR-TNDGD-----H
GSGGLDKAKSSDVEKDEC-EVINN------------------------------------
---------------EVISPVD--GCAKKHTGAD------------------------N-
--VISMSATGESLTSEQGKGELKVTEASPHSLFEDLDKSSKPG-------KKSRKTLKSD
GNVVEDVNN-SGTKVKSAKNKRKL-----DLSNIQ-HHTTNDGDHGREGLNK-AKGNDVE
KDECMAINNEV-------------ISPVDGCGK-RHSSTDS-------------------
---------------------KNLASKNAT-----KKSL-TSEQRKGKLKVTKTSLHSIS
-----------------KDLNNSSKPGKKGKS----KTLKG-DWN---VV------EPMN
HSGSKVK---------------EAEENLSGR-----------------------------
------KTHRKI----------------------------DFDEE----------VTPDK
EA-------------NKQ-KTNA---VSAD-----------SLGQ-KRSRSGR-------
---------------------------VLVSSLEYW--------------------RNQI
----------------------------PVY-----------------------------
------------------------------------------------------------
----DMDRNLIQVNEGH------ET-N----SAP-SKG----------------------
-------KG------------------------------S----------------DSRK
PRS-----------------------------------
>Eutrema_heterophyllum_scaffold455_cov155.49_1
------MTTK-------------SKSKSLSARR---------SSPRTRSG---AVAEPIS
S-----------------------------------------------------------
------------------------------------------------------------
---------------------------P-CIFSRF-------------------------
--------VPE-PNSSPGTDEI-PRTSFSF--GAVTPV---AGTLKS-------------
------------------VSLSDWWLTKKTNQ---KGLCVTGFE---SK-----------
-GGSEV-RLFSSAAISERHDSTTLETFDGITVSISGFFDRSRTLQN-GFSSE--------
VCNRFLLGFPYNWKDHD-------------------------------------------
----------------EE-------AEEKKQ-----------------------FSV-SF
DEIP----VN---RYQDLLFSS-------YHNEILADVVSSLRDLV-CPST---------
------------E-KSDKKCK-----KS------RM------S--------NDDD-----
--------------------DKSVVPR--VVGVKTR-------GMLK-------------
---------RREDSEGEAF-----SVVERVH-----------------------------
------------------------------------------------------------
---------------------------------------------TTSNKKN--------
------------------------------------------------------------
------------------------------------------------------------
------------------------------------------------------------
------------------------------------------------------------
------------------------------------------------------------
------------------------------------------------------------
------------------------------------------------------------
--------------------------------------------R---------------
------------------------------------------------------------
------------------------------------------------------------
------------------------------------------------------------
------------------------------------------------------------
------------------------------------------------------------
------------------------------------------------------------
----------------------------------------------SREKTKR-------
------------------------------------------------------------
------------------------------------------------------------
------------------------------------------------------------
------------------------------------------------------------
------------------------------------------------------------
--------------------------------------
>Eutrema_salsugineum_v10015290m
------------------------------------------------------------
------------------------------------------------------------
------------------------------------------------------------
------------------------------------------------------------
--------MAD--HREPNSDG----------------DS--SSFQRT-------------
------------------VFLGDWWLIKCSKEFEGKRFGVAGYEIAASV-----------
-ETRAM-RVFTSSPIIKAFDVFTLQASDGTCITLRGFLNKERVVKS-GFLPE--------
ISREFIFGFPPCWEQIC-------------------------------------------
----------------NNCFGG---V---------------------------HLGT-DI
NNASSL--ID---KACSPVLSPC----KNSKGNL-EDSRVETRA----------------
--------------KST-VTE-----KNTT----VI------N--------DKDG-----
---------------------HSDGSI--ARYTKSA------------------------
---------RKKSLRLQSK-----PGGKSAE--------------EEREL----------
------------------------------------------------------------
---------------------------------------------ELSKIQN--------
------------------------------------------------------------
------------------------------------------------------TTNDRD
HGSEGLNKAK-----------SRDVEKDEF-EAT--------------------------
------------------------------------------------------------
---------GNEGSEAK----------------------LDESKVQNR-TNDGD----HH
GSGGLDKAKSSDVEKYEG-EVINN------------------------------------
---------------EVISSAD--GCGNKHACAD------------------------NV
DKVTSMSATGESLTSEQGNGELKVTRASPQSLFEDLDKSRKPA-------KKSRKTLKSD
GNVVEDVNH-SGTKVKSAKNKRKL-----DVSKGQ-HPTTS-----SEGLNK-AKGNDVE
KDEGTAINNEV-------------VSPVDGYG--RHSGTDS-------------------
---------------------KKLTSENAT-----KESL-TSEQQKGKLNVTKTSLHSMS
-----------------KDLNNSSKPGKRGKS----KNLKG-DWN---VV------EPMN
HTGSKVK---------------EAEENLSGG-----------------------------
------KTNRKI----------------------------DFDEE----------VTPDK
EV-------------KRQ-KTNA---VSAD-----------SVGQ-KRSRSGR-------
---------------------------VLVSSLEYW--------------------RNQI
----------------------------PVY-----------------------------
------------------------------------------------------------
----DMDRNLIQVNEGH-----DET-S----STP-SK-----------------------
------------------------------------------------------------
--------------------------------------
>Eutrema_salsugineum_v10023956m
-------MTK-------------SKSQSLSARR---------SSPRTRSG---AMPEPIS
S-----------------------------------------------------------
------------------------------------------------------------
---------------------------P-RTSSRF-------------------------
--------VPK-LNSSPRTNEI-SRTPFSF--GAVTPI---AGKLKS-------------
------------------VSLSDWWLTKKTNQ---KGLCVTGFE---LK-----------
-GGSEA-RLFSSGAISRRHDSITLETFDGLTVCISGFINRSRTLQN-GFSSE--------
VCNRFLLGFPYNWEDNH-------------------------------------------
----------------DEE------AEKKKQ-----------------------FR----
------------------------------------------------------------
------------R-EEYKKCG-----KS------RM------D--------DDDD-----
--------------------DECLVPR--VVVVKTR-------GMLR-------------
---------RREEN--ET------RDKKRCC-------------------REQRAMLI--
---HG-------------------------------------------------------
------------------------------------------GGLATSVRSN--------
-------------------------------------------------------QNGSS
TIFR-------KVEYTLKIIDEDGDTFAKRAEMYYRKRPEIVNFVEEAFRSYRALAERYD
HLSRELQSANRTIATAFPEHVQFPLEDDDDNENE--------------------------
------------------------------------------------------------
---------D----PQKPPKHLHLIPKGSNIPEVPEIP-KNEFRSQSM-------MLSRK
GPAGLKRTVSSAQAKREV-AIVSSGLSKEEGLEEIDKLQKGILALQTEKEFVRSSYEQSY
ERYWDLENEVTEMQKRVCSLQDEFGLGAAIDDSEA----------------------KTL
MASTALSSCKDTLAKLEEKQKQSVEEA-------EIEK-----ERIDTA-KERFDALRNR
FNKPEINDHGEVIKTEKEK------------DVVQESSYESEREDSNENLTV--------
----VKLAEKIDDLVQRVVSLETDATSHTALVKTLRSETDDLHEHIRGLEEDKASLVSDS
TDMKQRIIILEDELSKVRKLYQKVEGQNKSLQNQFKEANRTAEDLSGKLQGVKMDEDVEG
AGIFQELQVVSGSEDS----KSISKETERRSSVEEQKK----DDI---VVKESE---GAQ
EEKPEIKDSFALSETASTCFGTEGEELVTEDEDEETPNWRQLLPDGMEDREKVLLDEYTS
VLRDYREVKRKLGEVEKKNREGFFELALQLRELKNAVAYKDVEIHSLRQKL----DTHGK
DSPHQVEGSNQLEQDQGQ-RESVSISISPTSNFSVSTTPHHQVGEMKRT-----KSNEVR
VKFADVDDSPRTNIPTVGDKVRADIDAVLEENLEFWLRFSTSVHQIQKYQTTVQDLKSEL
LKLRIESKQQQESPR-SSSNN--TSEAKPIYRHLREIRTELQLWLENSAVLKDELQGRYA
SLANIQEEIARVTAQSGGTKISDSEISGYQAAKFHGEILNMKQENKRVSSELQSGLDRVR
ALKTDVERILSKLEDDLGISSASEA-R----TTP-SRSSS--------------------
-------SG---R--------------------PRIPLRS--------FLF---GVKLKK
HRQQK--QTASSLFSCVSPSPALQKQSSYVRQPGKLPE
>Eutrema_yunnanense_scaffold1887_cov115.11_1
------------------------------------------------------------
------------------------------------------------------------
------------------------------------------------------------
------------------------------------------------------------
--------MA---------DG----------------DS--SSFQRT-------------
------------------VVLRDWWLIKCSKEFEGKRFGVAGSEIAASV-----------
-ETRAM-RVFTSSPIIKAFDVFTLQASDGICITLRGFLNKERLVKN-GFIPQ--------
IYREFVFGFPLCWEQIC-------------------------------------------
----------------NNCFGG---V---------------------------P----DI
KTVPSV--ID---KACCPILSPC----KNSKGNL-EDSPAERRD----------------
--------------QST-VTE-----KNTR----VI------N--------DKDG-----
---------------------HSGGST--ARNTKPA------------------------
---------RKKSLRLLSK-----SGGKSAE--------------DERELELGNVQHTTN
DGDHGSEGLNKAKSRDVEKNEFKATDNEANERKLDESKVQNRTNDGDHGSGGLDRAKSSY
VEKDECEVINNEVISPARNKKTKRKKSLRLQSKSGGKSAEEERKLELGEVQN--------
------------------------------------------------------------
------------------------------------------------------TTNDGD
HGSEGLNKAK-----------SRDVEKNEF-KAT--------------------------
------------------------------------------------------------
---------DNEGNERK----------------------LNESKVQNR-TNDGD-----H
GSGGLDKAKNSDVEKDEC-EVINN------------------------------------
---------------EVISPAD--GCDKKHTGTD------------------------NV
DKVTSMSATGESLTSEQGKGELKVTRASPHSLFEDLDKSSKPG-------KKSRKTLKSD
SNVVEDVNN-SGTKVKSAKNKRKL-----DGSKVQ-HHTTNDGDHEREGLNK-AKGNGVE
NDECMAINNEV-------------ILPVDGCGK-RHSSTDS-------------------
---------------------KKLASKNAT-----KESL-TSEQRKGKLKVTKTSLHSMS
-----------------KDLNNSSKPGKKGKS----KTLKG-DWN---VV------EPMN
HSGSKVK---------------EAEENLSGG-----------------------------
------KTNRKI----------------------------DFDEE----------VTPDK
EA-------------KTQ-NTNA---VSTD-----------SLGQ-KRSRSGR-------
---------------------------VLVSSLEYW--------------------RNQI
----------------------------PVY-----------------------------
------------------------------------------------------------
----DMDRNLIQVNEGH------ET-N----STP-SKG----------------------
-------RG------------------------------SD---------------DSRK
PRS-----------------------------------
>Eutrema_yunnanense_scaffold81_cov138.25_1
--------MK-------------SKSKSLSARR---------SSPRTRSG---AVPEPIS
SPR---------------------------TRSGAVPEPISSPRTRS-------------
----------------------------------------------GAVPEPNSSPRTFS
RFVPQSNSSARTFSRFVPDS----NSSP-RTRSRA-------------------------
--------VPE-PNSSPVPDEI-PRTPFSF--GAVTPV---AGTLKS-------------
------------------VSLSDWWLTKKTNQ---KGLCVAGFE---SK-----------
-GGSEV-RLFSSAAISERHDSTTLETFDGITVCISGFINRSRTLQNGGFSSE--------
VCNRFLLGFPYNWKDHD-------------------------------------------
----------------EEEA-----EEKKKH-----------------------FSV-SF
DEIP----VN---RLQDLLFTS----SACLKNEILDDVVDSLRDLV-CAST---------
------------E-KSDKKCK-----KS------GM------G--------NDDD-----
---------------------ESVVPR--VVGVKTR-------GMLK-------------
---------RREDNEGEA------SVVERVH-----------------------------
------------------------------------------------------------
---------------------------------------------TTSKKKR--------
------------------------------------------------------------
------------------------------------------------------------
------------------------------------------------------------
------------------------------------------------------------
------------------------------------------------------------
------------------------------------------------------------
------------------------------------------------------------
------------------------------------------------------------
------------------------------------------------------------
------------------------------------------------------------
------------------------------------------------------------
------------------------------------------------------------
------------------------------------------------------------
------------------------------------------------------------
----------------------------------------------SRVKTKR-------
------------------------------------------------------------
------------------------------------------------------------
------------------------------------------------------------
------------------------------------------------------------
------------------------------------------------------------
--------------------------------------
>Leavenworthia_alabamica_maker14753.1
------------------------------------------------------------
------------------------------------------------------------
------------------------------------------------------------
------------------------------------------------------------
--------MND--HQESNIDGD----------GGYT-YS--SYFQRT-------------
------------------VVLKDWWLIKCSNVFEGKRFGVAGLE--ASV-----------
-ESKAK-RVFTSSPIIKALDVFTLKASDGLCINLRGFLNKERVVQN-GFKTE--------
ICREFIFGFPPCWERIC-------------------------------------------
----------------NDCFQG---D------------------------------S-DL
NT------IH---KASSPILSPC----KYCTENL-DDIPAESRC----------------
--------------KST-VTE-----TNIT----EI------N--------SKDG-----
-------------------------SR---------------------------------
---------PRKYLRQQSK-----SGGKIA------------------------------
------------------------------------------------------------
---------------------------------------------QLSKVHN--------
------------------------------------------------------------
------------------------------------------------------TTIDGD
HGYKGFHKAK-----------SGNVDKDEC-EVI--------------------------
------------------------------------------------------------
---------NNQDKC--------------------------DSEVQNC-SNDED-----H
GSEGLVNAKSSDVETDD------N------------------------------------
---------------EVISPAD--GCVRKHSGAN------------------------NV
DKVTSMSANGESLTSDQHKDELKLTTASPQSLFKDLNKSSKPR-------KKSDKTSKSG
KNAVKPMNF-SGTKVKSADKKKKL-----DASKIQ-NSTTNDGDHGSECLIK-SKSNDVE
KDECLAITE-------------------DGSGN-KHSGTDGV------------------
---------------------EKV-----------------------KRKRPKPSLHSLL
-----------------KKINTSSKPGKKKKSMESEKT--------------------MN
HLESE-------------------EEDLSWG-----------------------------
------KTKRNI----------------------------EFDME----------VTPEK
ES-------------KMQ-KTNV---VSTD-----------SLGQ-KRSRSGR-------
---------------------------LLVSTLEFW--------------------RNQI
----------------------------PVY-----------------------------
------------------------------------------------------------
----DMDRNLIQIKQGG------DK-----------------------------------
------------------------------------------------------------
--------------------------------------
>Lepidium_meyenii_scaffold1913.53
------MATK------------NSKSQSLSARR---------SPPRTRSK---SLPEPNS
S-----------------------------------------------------------
------------------------------------------------------------
---------------------------P-CTCFRS-------------------------
--------SLK-PNFSPGTDCI-LKTPYSV--GASTP----IGTLKN-------------
------------------VSLSDWWLTKKGKE---KALSITGFE---AK-----------
-GGTEV-RLFSSVAISKRHDSTTLEAIDGITICISGFINRSQTLEK-GISNE--------
VCDRFLLGFPYNWKDYN-------------------------------------------
----------------EEEEME---MNNHTD-----------------------FSI-SF
DDIP----VS---RLQDLSYL-----EGSLRKKILVDVVDSLRDLV-FT-----------
--------------KADKQCE-----KS------RI------D-----------------
-------------------VDESSVSM--VVGVKTR-------SMLR-------------
---------KREMN--EA------SIVKRVQ-----------------------------
------------------------------------------------------------
---------------------------------------------TMSKKKK--------
------------------------------------------------------------
------------------------------------------------------------
------------------------------------------------------------
------------------------------------------------------------
------------------------------------------------------------
------------------------------------------------------------
------------------------------------------------------------
--------------------------------------------R---------------
------------------------------------------------------------
------------------------------------------------------------
------------------------------------------------------------
------------------------------------------------------------
------------------------------------------------------------
------------------------------------------------------------
------------------------------------------------------------
------------------------------------------------------------
------------------------------------------------------------
------------------------------------------------------------
------------------------------------------------------------
------------------------------------------------------------
--------------------------------------
>Lepidium_meyenii_scaffold219.113
------MSTGVCGKRVRYDDFF-GSSSSPTHKRFKSC-----GLPISSSEIGSECDDPVG
SLIRMFPTMDPEFFFILVQFFNYFIRNVLRNTNNVFEETKESLSSISFNGE---------
--SVGSWRDEEMTDGAKWVDRLVSEMSKAINIDDMRQRVVVILEALERIIKHNSDASKKR
-------------------------AIA-NQHR---------------------------
-------LSTE--NEEKAKEVQ----------HLKS-LV--GKYQEQV--NK--------
----------------LEVVLRDWWLIKCSNEFEGKRFGVAGAE--ESV-----------
-KSRAL-RVFKSAPIIKALDVFTLQASDGIFITLRGYLNKELVIKN-GFKPE--------
IAREFIFGFPPRWERIC-------------------------------------------
----------------NKCFEE---V----------------------------------
---PLI--IK---KASTPILSPC----KYSKENL-EDNPAGSRD----------------
--------------KTS-LTE-----TNTA----EI------N--------KKDG-----
-------------------------SR--ARDKITA------------------------
---------TRKSLHLQSK-----SGGESTE--------------DERKL----------
------------------------------------------------------------
---------------------------------------------KSNEVKN--------
------------------------------------------------------------
------------------------------------------------------TTNDGD
HGSIGMNKAK-----------SGDVEEDEG-NAI--------------------------
------------------------------------------------------------
---------RTEGNERK----------------------LGECKTKNR-SNDGD-----L
GSEILDKAKSRDVKIYEG-EVIDN------------------------------------
---------------EVTLFKD--------------------------------------
--------SLTSLTSEQRTDELKVTRASPHSLFKDSDKTSKPGKQ-GTS-KKSAKILKSD
S------NH-SVNIVKSAGNKRKL-----NASKVQ-NPTTNDGDHDSKGLN---------
--------------------------------K-RYSGTDSV------------------
---------------------GKL------------------------------------
--------------------NSNSKPDKKGKSKKSVKNLKS-DGN---VV------TPMH
NSGSKAN---------------KAEGHLSWE-----------------------------
------KTNRKI----------------------------DFDVE----------VTPDK
-----------------P-KADA---ASTN-----------SLGQ-KRSRSGR-------
---------------------------VLVATLEFW--------------------RNQI
----------------------------PVY-----------------------------
------------------------------------------------------------
----DRDRNIIQVKDDL------ET-N----SIPSSKG----------------------
-------KV------------------------------S----------------DSRK
RRK-----------------------------------
>Lepidium_meyenii_scaffold277.39
------MTTK------------NSMSQSLSARR---------SPPRTRSK---SLPEPNS
SPRNRFKSL-PEP------------NSSPCTRSKSLPEPNSSPRTRS-------------
----------------------------------------------KLLPEPNSSP----
----------RTCSKPLPEP----SSLP-RTYFRS-------------------------
--------SLK-PNSSPGTDGI-FKTPYSL--GAVTP----IGTLKS-------------
------------------VSLSDWWLTKKGKE---KALSITGLE---SK-----------
-GGNEV-RLFSSGAISKRHDSTTLEAIDGITVCISGFINRSLTLQN-GISNE--------
VCDRFLLGFPYNWKDYN-------------------------------------------
----------------EEEEME---KNVHTD-----------------------FSL-SF
DDIP----VS---RLHDLSYL-----EGSLKKKILVDVVDSLRDLV-FP-----------
--------------KADKECE-----KS------RI------D-----------------
-------------------VGESSASM--VVGVKTR-------SMRR-------------
---------QGEAN--EA------SIVKRVK-----------------------------
------------------------------------------------------------
---------------------------------------------TMSKKKK--------
------------------------------------------------------------
------------------------------------------------------------
------------------------------------------------------------
------------------------------------------------------------
------------------------------------------------------------
------------------------------------------------------------
------------------------------------------------------------
--------------------------------------------R---------------
------------------------------------------------------------
------------------------------------------------------------
------------------------------------------------------------
------------------------------------------------------------
------------------------------------------------------------
------------------------------------------------------------
------------------------------------------------------------
------------------------------------------------------------
------------------------------------------------------------
------------------------------------------------------------
------------------------------------------------------------
------------------------------------------------------------
--------------------------------------
>Lepidium_meyenii_scaffold60.13
------------------------------------------------------------
------------------------------------------------------------
------------------------------------------------------------
------------------------------------------------------------
--------MAE--HREPNFDGD----------GASS-ST--SYFQKTV--SELIMHLLFL
IRSALIIALVVLLSKYVKVVLRDWWLIKCSNEFEGKRFGVAGIE--ESV-----------
-KSRAM-RVFNSSPIIKALDVFTLQASDGMFITLRGFLNKERLLEN-GFNPE--------
ISREFIFGFPPCWERIC-------------------------------------------
----------------NKCFEE---V----------------------------------
---PSI--IE---KASSPILSPC----KYSKKNL-EDNPAESRD----------------
--------------KTS-LTV-----TNTA----KI------N--------KNDG-----
-------------------------SR--ARDKKTA------------------------
---------FRKSLHLQSK-----SGGESTE--------------DESKL----------
------------------------------------------------------------
---------------------------------------------KLSEVKN--------
------------------------------------------------------------
------------------------------------------------------TTNDED
HGSIGLNKAK-----------SGDVEEDEG-KAI--------------------------
------------------------------------------------------------
---------YSEDKEMK----------------------LRERKTKNR-SIDGD-----C
GSEILDKAKSRDVEIYEG-EVIDK------------------------------------
---------------EVTLPAD--GCGRKR-GED------------------------RV
GRVTTRNAARESLTSKQRTDELKLTRASPHSLFKNSDKTSKPGKQ-GTA-KKSGKILKSA
N------NH-SETIVKSAGNKRKL-----NASKVQ-NPTTTDGDHDSEGLN---------
--------------------------------K-KYSGTGSV------------------
---------------------GKL------------------------------------
--------------------KSNSKPEKKGKSKKSVKNLKS-DCN---IV------TPMN
NSGSEAN---------------RAEEHLSWE-----------------------------
------KTKRKI----------------------------DFDVE----------VTPDK
-----------------P-KANA---ASTD-----------SLGQ-KRSRSGR-------
---------------------------VLVASLEFW--------------------RNQI
----------------------------PVY-----------------------------
------------------------------------------------------------
----DLDRNLIEVKEDC------DT-K----STPPSKG----------------------
------------------------------------------------------------
--------------------------------------
>Lepidium_meyenii_scaffold668.120
------------------------------------------------------------
------------------------------------------------------------
------------------------------------------------------------
------------------------------------------------------------
--------MAD--NREPNFEED----------VASS-ST--SFFQKT-------------
------------------VVLRGWWLIKCSNEFEGKRFGVAGVE--ESV-----------
-ETKAM-RSFKSSPIIKALDVFTLQASDGIFIILRGFLNKERLLEN-GFNRE--------
IAREFIFGFPPCWERIC-------------------------------------------
----------------NNCFKE---A----------------------------------
---PSL--IE---KASSPILSRC----KYSKENL-EDNPAESRD----------------
--------------KTS-LTE-----TNTA----EI------N--------RIDG-----
-------------------------SR--ARDKKTA------------------------
---------SRKPLPLQSK-----SGRKSTE--------------DER------------
------------------------------------------------------------
------------------------------------------------------------
------------------------------------------------------------
------------------------------------------------------------
---LGLH-----------------------------------------------------
------------------------------------------------------------
---------------------------------------LDLNKATNR-SIDGD------
------------------------------------------------------------
-------------------------RGRKR-GED------------------------RV
DKVTTRSASSKSLTSEQRTDELKVARACPHSLSKDSEKTSKPGKQ-GTS-KKSGKILKCD
S------NH-SVNIVKSSGNKRKL-----NASKVQ-NPTTSDGDHDSEGLN---------
--------------------------------K-RYSATDSV------------------
---------------------RKQ------------------------------------
--------------------KSYSKPEKKGKSKKSVKNLKS-DCN---IV------TPMN
NSGSEAN---------------KAEEHLSWE-----------------------------
------KTKRKI----------------------------DFDLE----------VTPDK
-----------------P-KANA---ASTD-----------SFGQ-KRSRSGK-------
---------------------------VLMATLEFW--------------------RNQI
----------------------------PVY-----------------------------
------------------------------------------------------------
----DRDRNFIQVKEDR------ET-N----STPSSKG----------------------
-------KV------------------------------S----------------DSRK
RRK-----------------------------------
>Lepidium_meyenii_scaffold96.171
------------------------MSQSLSARR---------SPPRTRSK---SLPEPNS
SPR---------------------------TRSKPLPEPNSSPRTRS-------------
----------------------------------------------KPLPEPNSS-----
---------------------------L-RTCFRS-------------------------
--------SLK-PNSSPGIDGI-LKMPYSL--GAFTP----IGTLKT-------------
------------------VSLSDWWLRKRGNE---KALSITGFE---SK-----------
-GGTEV-RLFSSGAISKRHDSTTLEAIDGITICISGFINRSQTLEN-GISNE--------
VCYRFRLGFPYNWKDYNGEEEIDKNVHIDFSISFDDIPVNRFQDRSQTLENGISNEVCDR
FRLGFPCNWKDYNGEEEEEEIE---KNVHTD-----------------------FSI-SF
DDIP----VN---RFQDLSFL-----EGSFKKKMLVDVVDSLRDMV-CP-----------
--------------KADKECK-----KS------RI------D-----------------
-------------------VDESSVSM--VVGVKTR-------GMIR-------------
---------QREAN--EA------SIGKIVP-----------------------------
------------------------------------------------------------
---------------------------------------------RMSKKKK--------
------------------------------------------------------------
------------------------------------------------------------
------------------------------------------------------------
------------------------------------------------------------
------------------------------------------------------------
------------------------------------------------------------
------------------------------------------------------------
--------------------------------------------R---------------
------------------------------------------------------------
------------------------------------------------------------
------------------------------------------------------------
------------------------------------------------------------
------------------------------------------------------------
------------------------------------------------------------
------------------------------------------------------------
------------------------------------------------------------
------------------------------------------------------------
------------------------------------------------------------
------------------------------------------------------------
------------------------------------------------------------
--------------------------------------
>Moringa_oleifera_10005842
------MAKR-------------AGRKSL-------------------------------
------------------------------------------------------------
------------------------------------------------------------
------------------------------------------------------------
--------IAK---SDPEANQI-TRTPFTS--AAIIP----TQSIKY-------------
------------------VLLHDWWLSRA----EDKGLAVAGFE---SR-----------
-GKLGV-RIFSSGIIAKRHDAVTLETVDGIRITISGLINRSRTHQN-GFPFE--------
VCDIFLFGFPYDWKDYA-------------------------------------------
----------------SQCYSV---ESAERDFQLR--KPGCFEFNMVLGSSGNTSGPGSL
YDLP----AA---KIRDLLMSPDGGWENCAESNLLDDVSVHSNM----------------
-----------KE-ESP--------RTDVN----SILCKSAGN--------HKRA-----
-----------------------------KVDIKLY---RGSREILH-------------
---------TKHTATQELQ-----NTGKSVL-----------------------------
------------------------------------------------------------
------------------------------------------------------------
------------------------------------------------------------
------------------------------------------------------------
--------------------------------------------------RA--------
------------------------------------------------------------
------------------------------------------------------------
------------------------------------------------------------
---------------DILTP----------------------------------------
------------------------------------------------------------
------------------------------------------------------------
------------------------------------------------------------
--------------------YAGVTTRNMT-----K----LIKEQEANLK----------
------------------------------------------------------------
------------------------------------------------------------
----------------------------------------NLLVE---------------
--------------DENQ---------------LV------TRGQ---------------
---------------------------RLAVRCNEW--------------------RGEI
------------------------------------------------------------
-----EEE----------------------------------------------------
-----------------------ET-----AETP-GSGMKHVE-----------------
-------KE------------------------------A--------------------
--------------------------------------
>Moringa_oleifera_10015199
------------------------------------------------------------
------------------------------------------------------------
------------------------------------------------------------
------------------------------------------------------------
--------MAP--TSAPNCHNN----------RDVG-DS--SCFQKT-------------
------------------VCLRDWWLIKADKDFEGKRLGIAGVT--SAR-----------
-DLQPV-RLFTSAPIVKRFDVFTLETADRICIVVNGCINRARTSEN-GFSSK--------
VFRHFLFGFPPYWEEYA-------------------------------------------
----------------AECLDG---ES----------VP-------------------DV
NKEK----MDEGLEDPSPVSTPS----KSVEENE--------------------------
--------------EGNCVID------------VEI------N------LCENMS-----
-----------------------------QRTTIDA------------------------
---------PKFSLLSEND-----------------------------------------
------------------------------------------------------------
-------------------------------------------YHPSSTINP--------
------------------------------------------------------------
------------------------------------------------------VINKDD
NAKNEVRKNDG----------SKDTSEDTP-QSL--------------------------
------------------------------------------------------------
---------GCEIN----------------------------------------------
-----------DVRPLEL------------------------------------------
---------------EIQLPEEPLFCYVAQSSERMGDPSSSGKCQEWILXXXXXXXXXXX
SVTTQNNASGESPISWSNKDVLPVV-----------------------------------
------------------------------------------------------------
-------------------------------------VTNT-------------------
---------------------EGVRSRIHSV---------SVTQDKGQ------------
-----------------KSGNITQTGMQNDYSNRLARSPSG--------------CDDVN
HAYGLGT---ILEEGQS-----CTKEDSSFGE----------------------------
------RTKRRI----------------------------NFNVH----------VS---
------------------------------------------------------------
------------------------------------------------------------
------------------------------------------------------------
------------------------------------------------------------
------------------------------------------------------------
--------------------------------------FS--------------------
--------------------------------------
>Raphanus_raphanistrum_RrC12816_p1
------------------------------------------------------------
------------------------------------------------------------
------------------------------------------------------------
------------------------------------------------------------
--------MAD----NPNPDD----------------DC--SCYQKT-------------
------------------VVLRDWWLIKCPIEFQGKRFGVAGTQ--IA------------
-DTGAV-RVFSSCPIIRAFDVFTLEASDGVCIILRGFLNRQRLLQS-GFLPQ--------
ISREFIFGFPPRWESKC-------------------------------------------
----------------NLCFVG---L---------------------------PSQS---
-------PINK--QASRSIISPC----NNAKSNL-ED---KRRD----------------
--------------KIT-VVE-----KITEE---EI------N--------DKLG-----
------------------------------------------------------------
---------RCSTSKDDNK-----------------------------------------
------------------------------------------------------------
--------------------------------------------------PS--------
------------------------------------------------------------
------------------------------------------------------KTNPG-
-GEGGLSMAA--------------------------------------------------
------------------------------------------------------------
------------------------------------------------------------
------------AAKDECGEVFNN------------------------------------
---------------QVISP-----AGKKHTSAD------------------------EV
TSI--MRATEES----QGKGELEGTNACPHSL----SGSDKPGKK-AAS-KKSGRILRSH
GNVVEHANH-SGTKV-----RRKL---LDAVSGVQKNPTVN------EGLNKEAKGNGVE
RDD-----EEV--------------ARVDGCGKMHPSGTNS-------------------
---------------------KKIASK--------KESM-TSEQRKGKLKVTKTSLS---
--------------------GSTNKHGKNGNSKKSEQILKGGDVD--VVV----SVEPMT
QSRS------------------KVKDNLSLG-----------------------------
------KTIRKI----------------------------DFDEE----------VTPEK
DA-------------KKH-KTNN-AVVSPD-----------SLGQ-RRSRSGR-------
---------------------------VLVSPLEFW--------------------RNQV
----------------------------PVY-----------------------------
------------------------------------------------------------
----DVDRNLIQVNEGY------QT-N----STPPSKGFLKFFSFYLWKNIPQGAATTCY
VALHPSLKGVTGKYFADCNEVIPTKLARDDTLAQKLWDFSV------------KLINSVS
KKN---------YLGFEDTS------------------
>Raphanus_raphanistrum_RrC35_p2
------MATK-------------SKLKSVPARR---------PSPRTRSG---AVPEPIS
T-----------------------------------------------------------
------------------------------------------------------------
---------------------------P-ATRSRS-------------------------
--------VPK-PNS----DSIPRTTPFSS--KFITPISGGGALLKP-------------
------------------VSLSDWWLTKKANN--NKGLGVSGFE---SK-----------
-GGSKV-RLFSSATISTRHDSTTLQTSDGLTVSISGFINRSRSLQN-GFSSQ--------
VCNRFLLGFPYHWKDYT-------------------------------------------
----------------EEGFV----EEDKNG-----------------------YGVVSF
DDIP----VN---RLQDVLFTA----SSCFQAKILDDAVDSLRDLL-RSST---------
------------E-KPDKECR-----TP------RT------D--------DGGE-----
---------------------ESLVLS--VKGVETR-------GMLR-------------
---------RREEG--EA------SIGERLH-----------------------------
------------------------------------------------------------
---------------------------------------------RSSKKKR--------
------------------------------------------------------------
------------------------------------------------------------
------------------------------------------------------------
------------------------------------------------------------
------------------------------------------------------------
------------------------------------------------------------
------------------------------------------------------------
------------------------------------------------------------
------------------------------------------------------------
------------------------------------------------------------
------------------------------------------------------------
------------------------------------------------------------
------------------------------------------------------------
------------------------------------------------------------
--------------DQ--------------------------------------------
------------------------------------------------------------
------------------------------------------------------------
------------------------------------------------------------
------------------------------------------------------------
------------------------------------------------------------
--------------------------------------
>Raphanus_sativus_018437333.1
------MATK-------------SKLKSVSAHR---------SSPRTRSG---AVSEPIS
T-----------------------------------------------------------
------------------------------------------------------------
---------------------------P-ATRSRS-------------------------
--------VPK-PNS----DSIPRTTPFSS--KSITPISGGGALLKP-------------
------------------VSLSDWWLTKKANN--NKGLGVSGFE---SK-----------
-GGSKV-RLFSSATISTRHDSTTLETSDGLTVSISGFINRSRSLQN-GFSPQ--------
LCNRFLLGFPYHWKDYT-------------------------------------------
----------------EEGFV----EEDKND-----------------------YGVVSF
DDIP----VN---RLQDVLFTA----SSCFQAKILDDSVDSLRDLL-RSST---------
------------E-K--KECR-----TP------RM------D--------VGDG-----
---------------------ESLVVS--VKGVETR-------GMLR-------------
---------RREEG--EA------SIGERLH-----------------------------
------------------------------------------------------------
---------------------------------------------RSSKKKR--------
------------------------------------------------------------
------------------------------------------------------------
------------------------------------------------------------
------------------------------------------------------------
------------------------------------------------------------
------------------------------------------------------------
------------------------------------------------------------
------------------------------------------------------------
------------------------------------------------------------
------------------------------------------------------------
------------------------------------------------------------
------------------------------------------------------------
------------------------------------------------------------
------------------------------------------------------------
--------------DQ--------------------------------------------
------------------------------------------------------------
------------------------------------------------------------
------------------------------------------------------------
------------------------------------------------------------
------------------------------------------------------------
--------------------------------------
>Raphanus_sativus_018452984.1
------------------------------------------------------------
------------------------------------------------------------
------------------------------------------------------------
------------------------------------------------------------
--------MAD----NPNPDD----------------DI--SYHQKT-------------
------------------VILRDWWLIKCSIEFQGKRFGVAGTQ--IA------------
-ETGAV-RVFTSCPIIRAFDVFTLEASDGVCIILRGFLNKQRLLQS-GFLPQ--------
ISREFIFGFPPCWESKC-------------------------------------------
----------------NHCFVG---V---------------------------PSGS---
-------PINK--EASRTILSPC----NNAKSNL-EDSSIPS------------------
------------------VVE---KKNNTV----ET------N--------DTVG-----
-----------------------GGSS---------------------------------
---------RKMSLRLHSK-----SLE---------------------------------
------------------------------------------------------------
---------------------------------------------LMKK--N--------
------------------------------------------------------------
------------------------------------------------------TSNDG-
------------------------------------------------------------
------------------------------------------------------------
------------------------------------------------------------
-----------GVSKDVC-EVINI------------------------------------
---------------EV----D--GCGENHTGADN-----------------------AV
DKVTSASATEESLL----------------------------------------------
------------------------------------------------------------
------------------------------------------------------------
-----------------------------------TTTT-TSEQRNGKLKVTKTSPS---
--------------------GGSSK---RGKSKKSEKILIG-DS------------ETMT
RSRS------------------KVKDNLSVG-----------------------------
------NTIRKI----------------------------DFDEE----------VTPEK
DA-------------KKH-KTNS-AVVSPD-----------SLGQ-KRSRSGR-------
---------------------------VLVSPLEFW--------------------RNEV
----------------------------PVY-----------------------------
------------------------------------------------------------
----DLDRNLIQVNEG---------------TPP-SRG----------------------
-------KG------------------------------S----------------VSRK
PRR-----------------------------------
>Schrenkiella_parvula_Tp2g05410
-----MAATK-------------STFQSLSACR---------SSPRTRSG---ALPQPNS
SLR---------------------------TRSGALPQPNSSLRTRS-------------
----------------------------------------------GAVPHPNSS-----
--------------------------TP-RTCSKS-------------------------
--------VPE-LNVSPETEEI-PPTPLSF--KAITPV---VGTLKS-------------
------------------VSLSDWWLTKKTKE---NALGVTGFE---SK-----------
-SGSEV-RLFSSGAISTRHDSTTLETSDGITVCVSGFINRSRTLQN-GFSSE--------
VCNRFLLGFPYHWRDYN-------------------------------------------
----------------EEGFV----EEEKKH-----------------------FTV-LF
DDIP----VN---RLQDVLFTS----SPCLKSKILDDVVDSLRDLV-CPRTVKSDKKC--
------------E-KSDKRCE-----KS------RT------------------------
-------------------VDESLVPS--VVGVKTR-------GMLR-------------
---------RREEN--ET------TIGERVHLTSKKKRSRENNKGTKRCCREQRAMRI--
---HG-------------------------------------------------------
------------------------------------------GGQATSVQSN--------
-------------------------------------------------------PNGSN
TIFR-------KVEYTLKIIDEDGDTFAKRAEMYYRKRPEIVNFVEEAFRSYRALAERYD
HLSRELQSANRTIATAFPEHVQFPLEDDDD-ENE--------------------------
------------------------------------------------------------
---------DHEGNPRKPPKHLHLIPKGSNIPEVPEIP-KKEFRSQSM-------MLSRK
GPAGLKRTVSSALAKREA-AIVSSGLSKEEGLEEIDKLQKGILALQTEKEFVRSSYEQSY
ERYWDLENEVTEMQKRVCSLQDEFGLGAAIDDSKA----------------------RTL
MASTALSSCKDTLAKLEEKQKQSVEEA-------EIEK-----ERITTA-KERFDALRNK
FENPESDGHDEVTKTEEKEKE---------ADVVLESSYESEREDSNENLTV--------
----VKLAEKIDDLVQRVVSLETNASSHTALVKTLRSETDELHEHIHGLEEDKASLVSDS
TVMKERISVLEDELSKVRKLFQKVEDQNKSLQNQFKEANWTAENLSGKLQDVKMDEDVEG
AGIFQELPVVSGSEDSRDDLNSISKKTET-SSVKERKN----DAI---VMKESEDTEGAQ
EEKSETKDSFALSETASTCFGTEGDELVTEDEDEETPNWRQLLPDGMEDREKVLLDEYTS
VLRDYREVKRKLGEVEKKNREGFFELALQLRELKNAAAYKDVEIQSLRQKL----DTPGK
DSLHQVEGNNQLEHDQGQ-RESV--SISPTSNFSVSTTPHHQVGEIKRT-SGRTKSNEVR
VKFADVDDSPRTKIPTVEDKVRADIDAVLEENLEFWLRFSTSVHQIQKYQTTVQDLKSEL
SKLRIESKQQQESPR-SSSNHAAASEAKPIYRHLREIRTELQLWLENSAVLKDELQGRYA
SLANIQEEIARVTAQSGGSKVSDSEITGYQAAKFHGEILNMKQENKRVSSELQSGLDRVR
ALKTDVERILSKLEEDLGISSATEA-R----TTP-SKSSS--------------------
-------SG---R--------------------PRIPLRS--------FLF---GVKLKK
HKQQK--QSSSSLFSCVSPSPALLKQSSYIRQPGKLPE
>Schrenkiella_parvula_Tp6g39990
------------------------------------------------------------
------------------------------------------------------------
------------------------------------------------------------
------------------------------------------------------------
--------MTD--H----PDG----------------DS--SSFQRT-------------
------------------VILRDWWLIKCSKVFEGKRFGVAGTEIAASV-----------
-ETRAV-RVFTSSPIIKAFDVFTLQASDGICVILRGFLNKERVVKS-GFTPE--------
ISREFIFGFPPCWEQVC-------------------------------------------
----------------NNCFGG---V---------------------------PFGT-GI
NAIPSV--ID---KASRTILSPC----KNTQGNL-ENTPAENRD----------------
--------------KST-VTE-----KSTA----DI------N--------DKDG-----
---------------------HSGRSR--ARERKTA------------------------
---------SKMSLRLQSI-----SGGKGAE--------------HERKL----------
------------------------------------------------------------
---------------------------------------------KVTKIQN--------
------------------------------------------------------------
------------------------------------------------------ATDD--
-GSEALNKAK-----------SGDVEK-----AM--------------------------
------------------------------------------------------------
---------SNEGN---------------------------ESEVQNR-IDDGY-----Y
GSEGLDKGKSSDVEKDEC-EVTNN------------------------------------
---------------ELISPAD--GCSKKHTDAY--------------------------
--VTERSATGKSLTSEQGRGELKITRASPHSLFEDLDKSSKPGKK-GTS-KKSGKTLKCK
GNVEDSVNH-SGTKVNSAKNKRKL-----NVSQVQ-NPTTNDGDHGSEVLNK-ATGNDVE
KDECIAINNEV-------------ISPVDECGK-RNSVTYS-------------------
---------------------KELTSKNAT-----KESL-ASEQRKGKLKVTKTFLLSMS
-----------------KDLNHSTKPGRKGNSKKSEKTLMG-DLN---VV------EPMN
YSGSKVK---------------DAEENLSGE-----------------------------
------KTNRKI----------------------------DFDEE----------VTPDK
DA-------------KKQ-KINA---VSPD-----------SLGQ-RRSRSGR-------
---------------------------VLVSSLEYW--------------------RNQI
----------------------------PVY-----------------------------
------------------------------------------------------------
----DVDRNLIQVNEGH------ET-NSTPYSTP-SKG----------------------
-------NG------------------------------S----------------NSRK
PRR-----------------------------------
>Sisymbrium_irio_maker2387.1
M----KMATK-------------SKPHPLSARR---------SSPRTRSG---AVPEPIS
S-----------------------------------------------------------
------------------------------------------------------------
---------------------------P-RTCSRF-------------------------
--------VPE-LNS---TDDIPSRTPFSS--KAITPI---VGTQKS-------------
------------------VSLSDWWLTKKANE---KGLRVTGFE---SK-----------
-GGSEV-RQFSSGPISIRHDSTTLETCDGITVCVSGLINRTRTLQN-GFASE--------
VCNRFLLGFPYQWKDCS-------------------------------------------
----------------EEGFVE---EEEKKR-----------------------FTV-SF
DDIP----VN---WLQDVLFTS----SSCFKGDILHHVVDSLRGFV-CPMSENSDKECDK
SDKECEKSDKNSE-KSDKECE-----KS------RM------D--------NDDE-----
-------------------EEKSVVPS--VVGVKTR-------GMRR-------------
---------REENE--TA------TIGKRVH-----------------------------
------------------------------------------------------------
---------------------------------------------TLSKKRS--------
-------------------------------------------------------REKSK
DMEE-------KVEYTLKIIDEDGDTFAKRAEMYYRKRPEIVNFVEEAFRSYRALAERYD
HLSRELQSANRTIATAFPEHVQFPLEDDDD-ANE--------------------------
------------------------------------------------------------
---------DHEGNPRKP--HLHLIPKGSNIPEVPEIP-KKEFRSQSM-------MLSRK
GPAGLKRTVSSALAKREA-AIVSSGLSKEEGLEEIDNLQKGILALQTEKEFVRSSYEQSY
ERYWDLENEVTEMQKRVCNLQDEFGLGAPIDDSDA----------------------RTL
MASTALSSCKDTLVKLEEKQKQSVEEA-------EIEK-----ERITTA-KQRFDALRNK
FEKTESGDHDEFIKTKERQEENV-------TDVVQGSSYESERDDSNENLTV--------
----VKLAEKIDDLVQRVVSLETNASSHTALVKTLRSETDDLHEHIRGLEEDKASLVSDS
TDMKQRITVLEDELSKVRKLFQKVEDQNKSLQKQFKEANWTAEDLSGKLKDVKMDEDVEG
AGIFQELPVVS-SEDSRDDLKSISKETGTRSSVEGRKK----DAN---AVKEIEDIEGAQ
EEKPEIKDSFALSETASTCFGTEGEELVTEDEDEETPNWRQLLPDGMEDREKVLLDEYTS
VLRDYREVKRKLGDVEKKNREGFFELALQLRELKNAVAYKDVEIQSLRQKL----DTPGK
DSPHQVEGNNQLEHDQGQ-RESV--SISPTSNFSVSTTPHHQVGEMKRT-PGRTKSNEVR
VKFADVDDSPRTKIPTVEDKVRADIDAVLEENLEFWLRFSTSVHQIQKYQTTVQDLKSEL
SKLRIESKQQQESPR-SSSNHAAASEAKPIYRHLREIRTELQLWLENSAVLKDELQGRYA
SLANIQEEIARVTAQSGGSKVSDSEISGYQAAKFHGEILNMKQENKRVSSELQSGLDRVR
TLKTDVERILSKLEEDLGISSATEA-R----TTP-SKSSS--------------------
-------SG---R--------------------PRIPLRS--------FLF---GVKLKK
HRQQK--QSASSLFSCVSPSPALQKQSSYVR-PGKLPE
>Sisymbrium_irio_maker4372.1
------MSTGVCGKRVWYDDFFASSSSSPTNKRSKCST---FGSPIRSSELGSGSDDPVA
SLIHMFPTMDPE-----------FVRNVLSNKNNVFEEAEESLRSISFNGDLDRAEAAPF
DGSAVDWRDEDMMDGAKWVDILVSEMAKAINIDDMRLRVKGILEALERIIENNSNASKKL
EYA----SLKENLQRLINDNQILKRVIA-NQHQRSSESEEKAKEVEHLKGVVGQYQEQIH
KLEKEVFSMAD------TPDD----------------DS--SSFQRT-------------
------------------VILRDWWLIKCSKEFEGKRFGVAGTE--IAV-----------
---------------------------------------------D-GFIPE--------
ISREFIFGFPPGWDQIC-------------------------------------------
----------------NNCFQG---V---------------------------PFAT-DT
NSVPLV-MMD---KASRLVLSPC----KNAKVNI-VDSSAENGD----------------
--------------KST-VTE----KKNMA----EI------N--------DKDG-----
---------------------RSGGSR--AIGRKTA------------------------
---------SKKSLRLQSK-----SGGKSTE--------------DGKKL----------
------------------------------------------------------------
---------------------------------------------ELSKVQN--------
------------------------------------------------------------
------------------------------------------------------TTNDGN
HSSQGLNEVK-----------SRDVEKNEC-EAM--------------------------
------------------------------------------------------------
---------GYEGSERK----------------------LDESKVQNG-TSDGD-----L
GGEVLDMAKNSHVEIDEC-EVVNN------------------------------------
---------------KVISPAD--GCGKKHIGAD------------------------NV
DTVTSMMDTGESLTSEQGKDELKVTRASPHSLFEDLDKSNSPGKK-GIS-KKSGKTRRSD
GNVVERVNR-SRTKVKSAKDKRKL-----DVSEVQ-NRTTNEGGLGSEGLNK--------
-----TINYEV-------------ISPVHGCGK-SHSGTDS-------------------
---------------------RKLTSKNAT-----KESL-TSEQRKGKLKVTKTSLRSKS
-----------------KDVSNSSKPGKKGESKKSGKTLKG-DRD---VV------EPMN
HSVS------------------KVEEAETGG-----------------------------
------KTNRKI----------------------------DFDEE----------VTPNK
VA-------------KKQ-KTNA---MSSK-----------SVGQ-SRSRSGR-------
---------------------------LLVSPLEYW--------------------RNQI
----------------------------PVY-----------------------------
------------------------------------------------------------
----DMNRNLVQVNEGH------ET-N----TTP-TKG----------------------
-------KG------------------------------L----------------DSQK
RRR-----------------------------------
>Tarenaya_hassleriana_010524136.1
-----MMGIP-------------ARWKTTMAKKRKSS-----SRPAPRS-----------
------------------------------------------------------------
------------------------------------------------------------
---------------------------P-CSRYQT-------------------------
--------RPD-PISSPAHDTI-ARTPFSA--GASTA----VQSLNS-------------
------------------VFLSDWWLRRV----QGKGLSVAGFE---AK-----------
-GGSGV-RLFSSGAISKRHDSTTLETVEGITVSISGLINRLRTLQN-GFSFE--------
VCSHFLMGFPWYWEHYA-------------------------------------------
----------------TLSCGQE--ETGEKHDQTNEGRPASLK-----GESASCSTV-SF
DDIP----VN---RFYELLMSPPNHSKDCLGNKALDEVLGRLRHCI-SQGS---------
---------PVKE-QSDKRFE-----TSAD----SI------NSEAGE---EEEG-----
------------------ADHDKKMAT--GMGVKTR-------GMMR-------------
---------LRRTIKEEGDLPFGCAPGKRFQ--------------NAR------------
------------------------------------------------------------
--------------------------------------------YMAS------------
------------------------------------------------------------
------------------------------------------------------------
------------------------------------------------------------
------------------------------------------------------------
------------------------------------------------------------
------------------------------------------------------------
------------------------------------------------------------
------------------------------------------------------------
------------------------------------------------------------
------------------------------------------------------------
-----------------------VEARNAS-----R------------------------
------------------------------------------------------------
------------------------------------------------------------
----------------------------------------NSSVE---------------
-----------------------------------------KNGQ---------------
---------------------------SLSSKAS--------------------------
----------------------------SAY-----------------------------
------------------------------------------------------------
----D------------------DY----------SELTI--------------------
------------------------------------------------------------
--------------------------------------
>Tarenaya_hassleriana_010543322.1
------------------------------------------------------------
------------------------------------------------------------
------------------------------------------------------------
------------------------------------------------------------
--------MVH--ILEMKGDDA-------------TCNS--SCFQKT-------------
------------------VMLRDWWLIKCPDEFEGKRFGVAGTELMAST-----------
-ERRAM-RVFTSAPIVKAVDVWTLETSDGICILLKGLINKERSANG-GFSPE--------
IFSHFIFGFPPRWEEIS-------------------------------------------
----------------NKCFKG---E--------------------------SSSGA-GT
DSVTLR--IH---TADRLMSTPC----KN------KESPLESKI----------------
--------------KIG-IGE-----NNTA----KA------N--------DEDS-----
---------------------TDDKSG--SPELKMAVPREKSGDMIRNTRTGNTAPPVTS
EEVKVEQNTVRKSSRLQLK-----SSENDTE--------------NGRKS----------
------------------------------------------------------------
---------------------------------------------DTAKVSN--------
------------------------------------------------------------
------------------------------------------------------PSYCGE
H-SNSLPTVP---------------------TPI----------------MA--------
------------------------------------------------------------
-------------------------------------------------TSNGN------
----FDEAKTVDAENDDR-DGSVD------------------------------------
---------------DVVSSEV--------------------------------------
----ATTVPGES------------S-----------------------------------
------------------------------------------------------------
------------------------ASQVDGFVK-RHTDPASK------------------
---------------------EKKLRKCST-----EESE-SSGQCRVKGKETRASPCLQS
-----------------KENGRTAEFAKRENPNKATKSVKS-DGK----V------RALN
HSKRKG----------------ESKEKCVQD-----------------------------
------EDWRRI----------------------------NFDVE----------ATPGK
QA-------------RKE-KTAF---VSPE-----------LSST-KRSRSGR-------
---------------------------LLVSTLEFW--------------------RNQV
----------------------------PVY-----------------------------
------------------------------------------------------------
----DAGRNIIGIKERI------DD------TSPVSRG----------------------
-------KG------------------------------S----------------ESGR
RRR-----------------------------------
>Thlaspi_arvense_06963
------------------------------------------------------------
------------------------------------------------------------
------------------------------------------------------------
------------------------------------------------------------
--------MA-----EANLDG----------------DS--SAFQKT-------------
------------------VILRDWWLIKCSKEFEGKRFGVAGTEIAASV-----------
-ETRAM-RVFTSSPIIKAFDVFTLQASDGICITLRGFLNKERVVKS-GFIPE--------
ISREFIFGFPPSWEQIC-------------------------------------------
----------------NNCFGG---V------------------------------T-DV
NTVPTV--ND---KACYPFLSPC----KNSRGRL-EDSPAESRA----------------
--------------KSP-VTE-----KN-------I------N--------EKDT-----
---------------------RSGCSV--ARDIKNP------------------------
---------P----RLQSK-----RGGKKAE--------------DEREL----------
------------------------------------------------------------
---------------------------------------------GLSKLQS--------
------------------------------------------------------------
------------------------------------------------------TASDGD
NGNEGLKKAK-----------SGDVEKDEC-EAI--------------------------
------------------------------------------------------------
---------CNEGDEMK----------------------LDESKVQNR-TNGGD-----H
GCEGLDEAKSSDVEIDEC-EVINN------------------------------------
---------------EVISPAD--GCGKKHTGAD------------------------IV
DRVTSMSAAGESLTSKQGKGEPKVTRASPHSLFEDLDKSSKRGKK-GIS-KKSGKTLKGD
GNVVEHVDH-SGTKVKRAKNKKKL-----DASEVQ-HPTANDEDHGTEGLNK-AKGNDAE
KDECIAIDN-------------------DACGK-RHSGTDS-------------------
---------------------EKLISKNAT-----KESL-TSEQRKGKF-----------
---------------------NSSKPGKIGKSKKREKTFKG-GLN---VV------EPMD
HSGSEVK---------------EAEANLSRE-----------------------------
------KTNRKI----------------------------DFDEE----------VTPDR
EA-------------K---KTNA---VSAD-----------SLGQ-KRSRSGR-------
---------------------------VLVSSLEYW--------------------RNQI
----------------------------PVY-----------------------------
------------------------------------------------------------
----DMDRNLIQVHEGR------GT-Y----STP-SQG----------------------
-------KG------------------------------S----------------DPRK
PRR-----------------------------------
>Thlaspi_arvense_17942
------MATK-------------SKPLFLSARRSSPPVPELISSPRTRSG---AVPELIS
S-----------------------------------------------------------
------------------------------------------------------------
---------------------------P-RTFSKF-------------------------
--------VPE-PNSSPRTDGI-PRTPFSS--GAVTPV---VGALKS-------------
------------------VSLSDWWLTKKANE---KALGVTGFE---SK-----------
-GGYEV-RLFSSGTISIRHDSTTLETSDGIRVCISGFINRSRTLQN-GFSSE--------
VCNRFLLGFPYSWKDHD-------------------------------------------
----------------EDETV-----EEKKH-----------------------FGI-SY
EDL---------------LFTS----SSCLKSEILDDVVNSLRDLV-CPRT---------
------------E-KSNEECE-----KS------RM------I--------TEDD-----
-------------------DDESVVPS--VVGVKTR-------GMLR-------------
---------RSEEN--EA------SIGKRML-----------QRAASNAYSWWWASHI--
---R--------------------------------------------------------
---------------------------------------------TKQSKWL--------
-------------------------------------------------------EHNLQ
DMEE-------KVEYTLKIIDEDGDTFAKRAEMYYRKRPEIVNFVEEAFRSYRALAERYD
HLSRELQSANRTIATAFPEHVQFPLEDDDN-ENV--------------------------
------------------------------------------------------------
---------DFEGN---APKHLHLIPKGSNIPEVPEIP-KKEFRSQSM-------MLSRK
GPAGLKRTVSSALAKREA-AIVSSGLSKEEGLEEIDKLQKGILALQTEKEFVRSSYEQSY
ERYWDLENEVTEMQKRVCSLQDEFGLGAAIDDSEA----------------------RTL
MASTALSSCKDTLAKLEEKQKQSVEDA-------EIEK-----ERIITA-KERFDALRNK
FEKLESDDHDEVFKTEEEEE----------ADVVQESSYESEREDSNESLTV--------
----VKLAEKIDDLVQRVVSLETNASSHTALVKTLRSETDDLHEHIRGLEEDKASLVSDS
TDMKQRITVLEDELSQVRKLFQKVEDQNKNLQKQFKEANTTADDLSGKLQDVKMDEDVEG
AGIFQELPVISGSE---------TKEAETRSSVEERKK----DDT---VVKESEEIEGGE
EEKPEIKDSFALSETASTCFGTEGEEMVTEDEDDETPNWRQLLPDGMEDREKVLLDEYTS
VLRDYREVKRKLGEVEKKNREGFFELAIQLRELKNAVAYKDVEIQTLRQKL----DTHEK
ESPNQVEGSNQLDHDQGQ-RESV--SISPSSNFSVSTTPHHQVGDMKRT-PGRIKPNEVR
VKFADVDDSPRTKIPTVEDKVRADIDSVLEENLEFWLRFSTSVHQIQKYQTTVQDLKSEL
SKLRIESKQRLDSPRSSSSNTAVASEAKPIYRHLREIRTELQLWLENSAVLKDELQGRYA
SLANIQEEIARVTSQSGGSKVSDSEISGYQAAKFHGEILNMKQENKRVSSELQSGLDRVR
ALKTEAERILSKLEEDLGISSATEA-R----TTP-SKSSS--------------------
-------SG---R--------------------PRIPLRS--------FLF---GVKLKK
HSKQK--QSASSLFSCVSPSPALQKQSSYVKQPGRLPE
