# Supplementary material for: Recurrent Plant-Specific Duplications of KNL2 and its Conserved Function as a Kinetochore Assembly Factor
Source: Mol Biol Evol. 2022 Jun 7;39(6):msac123. doi: 10.1093/molbev/msac123 (PMC9210943; doi:10.1093/molbev/msac123)
Supplement: msac123_Supplementary_Data [file msac123_supplementary_data.zip › Supplementary_File_7_Positive_selection_betaKNL2_cds_align.txt]

>Arabis_alpina_G656800.h1.t1
---------ATGACGAACAAGTCAAAATCCCAGTCTCTCTCAACACGCCGTACC---------------------------TCGCCGCGTATCTTCTCCAGATCGTTACCAGAACCTAATTCTTCG---------------------------------------------------------------------------------------CCGCGTACTCTCTCCAGAGCT------------------------------------------------------------------------------------TTACCGAAACGTAATTTCTCACCGGGAACCGACGGAATTCCT---CGAACGCCGTTTTCCTTGGGAGCGATAACTCCCGTCATCGGAACCCTAAAATCCGTCTCGTTATCTGATTGGTGGCTAACGAAGAAGACAAAGGAGAATGGTTTAGGTATCGAAGGATTCGAATCGAAAAGTGGATCTGTAGCGAGAAGACTATTTTCATCAGGAGCAATCACCAAGAGACATGACAGTACCAATCTGGAGACGTTCGATGGGATTACAGTTTGTATCAGTGGATTCATCAATCAATCACGTACTTTGCAAAAC---GGAATCTCTCTTGATGTGTGCAATCGTTTTCTCTTAGGGTTTCCTTATAACTGGAAAGAAGAATCCGTAGAGACG---------------AAGAAGGCAGATTTGGGGATTTCGTTTGATGATATTCCCGTGAGTAGGTTGCAGGATCTTCTAGTGACGACTTGTTCTACTTGCTTGAAAAGTAAGATCTTGGATCATGTAGTTGATAGTTTAAGGGACTTGACTTGTCCAACTAAT---------------AATACACAGAAATCAGATAAGAAATGTGAG---------------------------------------------------------------------------GAGAAACTGCTTCCTATGGTTGTGGGAGTGAAGACTAGAGGCATGCTTAGACAGAGAGAAGACAATGAAGCTTCTTCTTCTTCTATTGGGAAATTAGTCCTCTCTAAGTCCAAGAAGAAG------------------------------------------------------------------------------------------------------------------------------------------------------------------------------------------------------------------------------------------------------------------------------------------------------------------------------------------------------------------------------------------------------------------------------------------------------------------------------------------------------------------------------------------------------------------------------------------------------------------------------------------------------------------------------------------------------------------------------------------------------------------------------------------------------------------------------------------------------------------------------------------------------------------------------------------------------------------------------------------------------------------------------------------------------------------------------------------------------------------------------------------------------------------------------------------------------------------------------------------------------------------------------------------------------------------------------------------------------------------------------------------------------------------------------------------------------------------------------------------------------------------------------------------------------------------------------------------------------------------------------------------------------------------------------------------------------------------------------------------------------------------------------------------------------------------------------------------------------------------------------------------------------------------------------------------------------------------------------------------------------------------------------------------------------------------------------------------------------------------------------------------------------------------------------------------------------------------------------------------------------------------------------------------------------------------------------------------------------------------------------------------------------------------------------------------------------------------------------------------------------AGA------------------------------------------------------------------------------------------------------------------------------------------------------------------------------------------------------------------------------------------------------------------------------------------------------------------------------------------------------------------------------------------------------------------------------------------------------------------------------------------------------------------------------------------------------------------------------------------------------
>Arabidopsis_lyrata_2G18170.t1
------ATGACGACGACGAGGTCAAAATTTCAGTCTCTCTCAGCACGTCGCTTC---------------------------ACACCG------------------TTACCGGAACCCAATCCCTCG---------------------------------------------------------------------------------------CCGCGTACTTTCTCCAAAACT------------------------------------------------------------------------------------TTACCAGAACCCAATTCCTCTCCAGGAACCAACGGAACTTTC---CGAACACCATTTCCCTTATCACTCATCACTCCAATC---AAAACCCTAAAATCCATCACATTATCCGATTGGTGGCTAAAAAAGAAAAGC------AAAGGTCTAAGTATCACAGGATTCGAATCAAACGGTGGATCTGGAGTG---AGACTATTTTCATCAGGAACAATCTCAAAACGACATGAAAGTACCACTCTTGAAGCAATTGATGGGATTACAATTTCTATCAATGGATTCATCAATCGATCTCGTAGTCTAGAGAAC---GGTGTTTCGAATGAGGTTTGTAATCGTTTTCGTTTAGGGTTTCCTTATGATTGGGAAGATTACAATGTAGAAGAA------GAAGAAGAGAAGAAGAATGTTGTTGATATTTCGTTTGATGATATTCCAGTGAATAGGTATCAGGAT---CTTTATTGTCTT---GAGGGTTGTTTGAAAGATAAGATTTTGGATGATGTTGTTAGTAGTTTAAGAGATTTGGTTTGT------------------------------CAGATATTTGATAAGGAATGTGAGAAATCAAGAATTGGTGGTGAT------------------------------------------------GATGGTGAGAGTTTGGTTTCGAGGGTTGTGGGAGTGAAGACTAGAGGTATGCTTAGACGGAGAGAAGAGTATGAAGCT---------TCTATCGGGAAAGGAGTTGCGACGATCTCTGGTGAAAGA---------------------------------------------------------------------------------------------------------------------------------------------------------------------------------------------------------------------------------------------------------------------------------------------------------------------------------------------------------------------------------------------------------------------------------------------------------------------------------------------------------------------------------------------------------------------------------------------------------------------------------------------------------------------------------------------------------------------------------------------------------------------------------------------------------------------------------------------------------------------------------------------------------------------------------------------------------------------------------------------------------------------------------------------------------------------------------------------------------------------------------------------------------------------------------------------------------------------------------------------------------------------------------------------------------------------------------------------------------------------------------------------------------------------------------------------------------------------------------------------------------------------------------------------------------------------------------------------------------------------------------------------------------------------------------------------------------------------------------------------------------------------------------------------------------------------------------------------------------------------------------------------------------------------------------------------------------------------------------------------------------------------------------------------------------------------------------------------------------------------------------------------------------------------------------------------------------------------------------------------------------------------------------------------------------------------------------------------------------------------------------------------------------------------------------------------------------------------------GCTGTGACAACGTCGAAGAAGAAGAAGAGA------------------------------------------------------------------------------------------------------------------------------------------------------------------------------------------------------------------------------------------------------------------------------------------------------------------------------------------------------------------------------------------------------------------------------------------------------------------------------------------------------------------------------------------------------------------------------------------------------
>Arabidopsis_thaliana_1G58210.1
ATGACGACGACGAGGGCGAAGTCCAAATTCCAGTCTCTCTCAGCATGTCGCTTC---------------------------ACGCCG------------------TTACCGGAACCCAATACCTCA---------------------------------------------------------------------------------------CCGAGCACTTACTCCAAGACT------------------------------------------------------------------------------------TTACCAAAACCCAATTCCTCGCCGGGAACCGACGGAACTTTC---CCAACACCGTTTCCCTTAGCTGTCATCACTCCAATC---AAAACCCTAAAATCCGTCACATTATCCGATTGGTGGCTAACAAAGAAAGGC------AAAGATTTGTGTATTAAAGGATTCGAATCAAATGGTGCATCTGGAGTA---AGACTGTTTTCATCAGGAACAATCTCAAAGCGACATGAAAGTACAACTCTTGAAGCAATTGATGGGATTACAATTTCTATCAATGGTTTCATCAATCGATCTCGTTGTCTAGAGAAT---GGTATTTCGATTGAGGTTTGTAATCGTTTTCGTTTAGGGTTTCCTTATGATTGGGAAGATTACAATGAAGAAGAA------GAAGAGAAGAAGAAGAAGAATGTTGATATTTCGTTTGATGATATTCCTGTGAATAGGTATCAGGAT---CTTTATTCTCTT---GAGGGTTGTTTGAAAGATAAGATTTTGGACGATGTTGTTGGTAGTTTAAGAGATTTGGTTTGT------------------------------CAGAAATCTGATAAGGCATGTGAGAAATCAAGAGTTGGTGATGTTGATGATGAT---------------------------GATGATGATGATGATGATAAGAGTTTGGTTTCGAGGGTTGTGGGAGTGAAGACTAGAGGTATGCTTAGAAGGAGAGAAGAGTATGAAGCT---------TCTATTGGGAAAAGAGTTGCGACCATGTCTGGGAAAAGAGTTGTGACAGTGTCCAAGAAGAAGAATAGGAGAAGAAGTTTCGGTTGTTCTTACGTTGATGACTTGGCTATGTTTGAACCTTCCTCTGCTTCTTCTTCCTTGGTACAAGAAAAAAGATGTTGCAGAGAGCAGCGAGCAATGCTTATTCATGGTGGTGGGCAAGCCACATACGTACAAAACAATCCAAATGGCTCGAACACAATCTTCAGG---GTAGAATATACTCTTAAGATTATAGATGAAGATGGAGACACTTTTGCTAAAAGAGCTGAGATGTATTACCGTAAAAGACCAGAGATTGTTAATTTCGTGGAGGAAGCTTTTCGTTCATACCGCGCTTTAGCTGAACGTTATGATCATTTATCTAGAGAGCTTCAAAGCGCAAACCGTACAATAGCCACAGCTTTCCCTGAACATGTTCAGTTTCCTTTAGAGGATGATAGTGATGAAAATGAAGATTACGACGGAAGGCCACGAAAACCGCCTAAGCATCTTCATCTTATTCCCAAGGGGATCAACATACCTGAAGTTCCGGATATTCCTAAGAAGAAAGATTTCAGGAGTCAGTCTATGATGTTGTCTAGAAAAGGACCAGCTGATCTGAAAAGGAATGTATCTTCTGCACAAGCGAAAAGGGAAGCGGCGATTGTGCGTTCGGGTTTGAGTAAAGAAGAAGGTTTGGAAGAGATTGATAAACTTCAGAAGGGGATCTTGGCGTTGCAGACTGAGAAGGAGTTTGTGAGGAGCTCATATGAAGAGTCTTATGAGAGATATTGGGATTTGGAGAATGAAGTGACTGAGATGCAGAAGAGTGTTTGTAACTTACAAGATGAGTTTGGTCTTGGTGCTTCTATTGATGATAGCGATGCTAGGACGTTGATGGCGAGTACCGCTTTGAGTTCTTGTAGGGACACACTTGCTAAGCTTGAGGAGAAACAGAAGATATCTATTGAAGAAGCCGAGATTGAGAAAGGAAGGATTACTACTGCGAAAGAAAGGTTTTATGCATTGAGGAACAAGTTTGAGAAACCGGAGAGTGATGTTCTTGATGAGGTTATCAGGACAGACGAA------GAAGAA------GAAGATGTGGTTCAAGAATCGAGCTATGAATCTGAGAGAGAAGACTCAAATGAGAATCTTACTGTTGTGAAGCTTGCAGAGAAGATTGATGATCTTGTGCATAGGGTGGTTTCATTGGAGACCAATGCTTCCTCTCATACTGCATTGGTGAAGACATTAAGATCAGAGACAGATGAGTTACATGAACATATCCGTGGTCTAGAGGAGGACAAAGCAGCTCTTGTTTCGGATGCCACAGTTATGAAACAGAGGATAACGGTGCTTGAAGACGAGCTGAGAAATGTTAGAAAACTATTCCAGAAAGTAGAAGATCAAAACAAGAATCTACAGAACCAATTCAAGGTAGCTAACAGGACTGTTGATGATTTATCTGGCAAGATACAAGATGTGAAGATGGATGAAGATGTTGAAGGAGCTGGAATTTTCCAGGAATTGCCTGTTGTTTCAGGATCAGAAGATTCTCGAGATGATTTGAAGTCAGTC------------------------TCAACGGAGAAAACGAAGAAAGATGTTATTGCAGTTAAGGAGAGTGAAGATGGTGAAAGAGCTCAAGAAGAGAAACCAGAGATAAAAGATTCTTTTGCGTTATCAGAAACCGCAAGCACTTGTTTCGGAACAGAAGCTGAAGATCTGGTGACGGAAGACGAGGATGAAGAGACACCAAACTGGAGACATTTGTTACCAGATGGCATGGAGGATAGAGAGAAAGTTCTGTTAGATGAATACACATCAGTACTAAGGGATTATAGAGAAGTAAAGAGAAAGTTAGGTGATGTTGAGAAAAAGAACCGGGAAGGATTTTTCGAGCTAGCATTACAGTTGAGAGAACTCAAGAATGCTGTTGCTTACAAAGACGTGGAGATTCAGTCGTTACGCCAAAAACTTGACACCACTGGGAAAGATTCACCACACCAAGGAGAAGGAAATAACCAGTTGGAACATGAACAAGGACATCATGAAACTGTG------AGCATTTCGCCAACTTCTAACTTTTCGGTTGCCACCACGCCGCATCATCAAGTAGGAGATGTGAAGAGAACACCTGGAAGAACAAAGTCAACTGAGGTTAGGGTGAAATTTGCAGACGTTGATGACAGCCCGAGAACAAAGATTCCAACTGTGGAAGACAAAGTGCGTGCAGACATTGACGCGGTGTTGGAAGAGAATCTCGAGTTTTGGTTAAGATTTAGTACATCGGTACATCAGATACAGAAGTACCAGACAACAGTTCAAGATCTGAAATCAGAGCTATCGAAACTGAGAATTGAAAGCAAGCAACAACAGGAATCTCCAAGA---AGTAGTAGTAATACTGCAGTTGCATCAGAGGCAAAGCCTATCTATAGACACCTCAGAGAGATTCGAACAGAACTACAGCTATGGCTAGAGAACAGTGCGGTTCTTAAAGACGAACTCCAGGGAAGGTATGCGTCATTAGCTAATATCCAAGAAGAAATCGCAAGAGTCACGGCTCAATCAGGTGGCAATAAAGTAAGTGATTCAGAGATTAGTGGTTACCAAGCTGCAAAGTTCCATGGAGAGATACTTAACATGAAACAGGAGAACAAAAGGGTCTCGACCGAACTTCACTCGGGTCTTGACCGTGTAAGAGCATTGAAAACCGAAGTGGAGAGGATTCTAAGTAAACTAGAAGAGGATCTTGGGATCTCAAGTGCAACAGAAGCAAGAACAACTCCAAGCAAGAGCTCATCAAGTGGAAGACCGAGGATTCCATTACGGTCATTCTTGTTCGGTGTCAAGTTAAAGAAGAATAGACAGCAAAAGCAATCAGCATCATCCCTCTTCTCTTGTGTCAGTCCATCTCCAGGTCTGCATAAACAGTCTAGTTACAGTAGGCCACCTGGGAAGCTCCCTGAA
>Cardamine_hirsuta_CARHR053810.1
---------ATGGCGACGAAGTCAAAAATCCGGTCTCTCTCAGCACACCGTACC---------------------------TCACCGCGTAGTCGCTTCAAATCACTACCGGAATCTAATCCATCG---------------------------------------------------------------------------------------CCATTTACTTTCACCAGAGCT---------------------------------------------------------------------------------------------------TCCTCACCGGGAACCAACGGA------------ACACCATTTTCATTAGGAGCCATCACTCCCATC---GGAAACCTAAAATCCGTGACATTATCCGATTGGTGGCTGATAAAGAAAGGAAATGAGAAGACTTTATGTATTTCAGGGTTCGAATCAAAAGGTGGATCTGAAGTA---AGACTATTTTCATCAGGAACAATCACAAAACGACATGATAGTGTCACACTCGAAGCAATTGATGGGATTACAATTTGTATCAGTGGATTCATCGATCGATCTCGGAGTTTACAAAAC---GGGATTTCAAATAAGGTTTGCAATCGTTTTCTATTAGGGTTTCCTTATGACTGGAATGAAGAAGAAAAAGAAGAAGAAGGAACTGTAGAAGAGAAGAAGAATGTTGATGTTTCGTTTGATGATATTCCTGTGAATAGGTTACAGGATCTTTGTTTTCTT------GACGGTTGTTTGAAAGATAAGATTTTGGATGATGTTGTTAGTAGTTTAAGGGATTTGGTTTGTCCT------------------------------AAGTTAGATAAGAAATGTGAGAAATCAAGAATTGGTGGTGGTGATGAGAGTTTG------------------------GATTCAGGAATGGATGATGAGAGTTTAGAATCACAAGTTGTGGGGGTGAAGACTAGAGGTATGCTTAGACAGAGACAAGATGAAGAT------------TCCATTGGGAAAATAGTTCGCGTGACGACGTCTAAGAAG---------------------------------------------------------------------------------------------------------------------------------------------------------------------------------------------------------------------------------------------------------------------------------------------------------------------------------------------------------------------------------------------------------------------------------------------------------------------------------------------------------------------------------------------------------------------------------------------------------------------------------------------------------------------------------------------------------------------------------------------------------------------------------------------------------------------------------------------------------------------------------------------------------------------------------------------------------------------------------------------------------------------------------------------------------------------------------------------------------------------------------------------------------------------------------------------------------------------------------------------------------------------------------------------------------------------------------------------------------------------------------------------------------------------------------------------------------------------------------------------------------------------------------------------------------------------------------------------------------------------------------------------------------------------------------------------------------------------------------------------------------------------------------------------------------------------------------------------------------------------------------------------------------------------------------------------------------------------------------------------------------------------------------------------------------------------------------------------------------------------------------------------------------------------------------------------------------------------------------------------------------------------------------------------------------------------------------------------------------------------------------------------------------------------------------------------------------------------------------------------------AGGAGA------------------------------------------------------------------------------------------------------------------------------------------------------------------------------------------------------------------------------------------------------------------------------------------------------------------------------------------------------------------------------------------------------------------------------------------------------------------------------------------------------------------------------------------------------------------------------------------------------
>Eutrema_heterophyllum_scaffold455_cov155.49_1
---------ATGACGACGAAGTCAAAATCCAAGTCTCTCTCAGCACGCCGTTCC---------------------------TCGCCGCGTACTCGCTCCGGAGCTGTGGCGGAACCTATTTCCTCT---------------------------------------------------------------------------------------CCGTGTATTTTCTCTAGATTT------------------------------------------------------------------------------------GTGCCAGAACCTAATTCCTCGCCGGGAACCGACGAGATTCCT---CGAACGTCGTTTTCCTTCGGTGCCGTCACTCCCGTTGCCGGAACCCTAAAATCAGTCTCGTTATCTGACTGGTGGCTGACGAAGAAGACAAACCAGAAGGGTTTGTGTGTTACAGGATTCGAATCGAAAGGTGGATCTGAAGTG---AGGCTATTTTCATCAGCAGCAATCTCAGAAAGACATGACAGTACCACTCTCGAGACATTCGATGGGATTACAGTTTCTATCAGTGGATTCTTCGATCGATCGCGTACTTTACAGAAC---GGATTCTCCTCTGAGGTTTGCAATCGTTTTCTCTTAGGGTTTCCGTATAACTGGAAAGATCACGATGAAGAAGCA------------GAGGAGAAGAAGCAATTCAGCGTTTCGTTTGATGAGATTCCTGTGAACAGGTATCAGGATCTTCTCTTTAGCTCC------------TATCACAATGAGATCTTGGCTGATGTTGTTAGCAGTTTAAGAGATTTGGTTTGTCCTAGTACT---------------------GAGAAATCAGACAAGAAATGTAAGAAATCAAGAATGAGTAATGAT---------------------------------------------GATGATGATAAGAGTGTGGTTCCAAGAGTTGTGGGAGTGAAGACTAGAGGGATGCTTAAACGGAGAGAAGACAGTGAAGGTGAAGCTTTTTCCGTTGTGGAAAGAGTTCACACAACGTCCAACAAGAAG------------------------------------------------------------------------------------------------------------------------------------------------------------------------------------------------------------------------------------------------------------------------------------------------------------------------------------------------------------------------------------------------------------------------------------------------------------------------------------------------------------------------------------------------------------------------------------------------------------------------------------------------------------------------------------------------------------------------------------------------------------------------------------------------------------------------------------------------------------------------------------------------------------------------------------------------------------------------------------------------------------------------------------------------------------------------------------------------------------------------------------------------------------------------------------------------------------------------------------------------------------------------------------------------------------------------------------------------------------------------------------------------------------------------------------------------------------------------------------------------------------------------------------------------------------------------------------------------------------------------------------------------------------------------------------------------------------------------------------------------------------------------------------------------------------------------------------------------------------------------------------------------------------------------------------------------------------------------------------------------------------------------------------------------------------------------------------------------------------------------------------------------------------------------------------------------------------------------------------------------------------------------------------------------------------------------------------------------------------------------------------------------------------------------------------------------------------------------------AACAGATCAAGAGAGAAGACTAAAAGG------------------------------------------------------------------------------------------------------------------------------------------------------------------------------------------------------------------------------------------------------------------------------------------------------------------------------------------------------------------------------------------------------------------------------------------------------------------------------------------------------------------------------------------------------------------------------------------------------
>Eutrema_salsugineum_v10023956m
------------ATGACGAAGTCAAAATCCCAGTCCCTCTCAGCACGCCGTTCC---------------------------TCGCCGCGTACTCGCTCCGGTGCTATGCCTGAACCTATTTCCTCG---------------------------------------------------------------------------------------CCGCGTACTTCCTCAAGATTT------------------------------------------------------------------------------------GTCCCGAAACTAAATTCCTCTCCCAGAACCAACGAGATTTCT---CGAACGCCATTTTCCTTCGGTGCCGTCACTCCCATCGCCGGAAAGCTAAAATCAGTCTCGTTATCCGATTGGTGGCTGACGAAGAAGACAAACCAAAAGGGTTTGTGTGTTACAGGATTCGAATTGAAAGGTGGATCTGAAGCG---AGGCTATTTTCATCAGGAGCAATCTCGAGAAGACATGATAGTATCACGCTCGAGACGTTTGATGGGCTTACAGTTTGTATCAGTGGATTCATCAATCGATCTCGTACTTTACAGAAC---GGATTCTCCTCTGAAGTTTGCAATCGATTTCTCTTAGGGTTTCCGTATAACTGGGAAGATAATCACGATGAAGAA---------GCAGAGAAGAAGAAGCAATTCAGG------------------------------------------------------------------------------------------------------------------------------------------------------AGAGAGGAATACAAGAAATGTGGGAAATCAAGAATGGATGATGAT---------------------------------------------GATGATGATGAGTGTTTGGTTCCAAGAGTTGTGGTAGTGAAGACTAGAGGCATGCTTAGACGAAGAGAAGAGAATGAA---------------------------------ACTAGAGACAAAAAAAGA---------------------------------------------------------------------------------------------------------------------TGTTGCAGAGAGCAGCGAGCAATGCTTATTCATGGTGGTGGGCTAGCCACATCCGTACGAAGCAATCAAAATGGCTCGAGCACAATCTTCAGGAAAGTAGAGTATACTCTTAAGATCATAGATGAAGATGGAGACACTTTTGCCAAAAGAGCTGAGATGTATTACCGTAAAAGGCCAGAGATTGTTAATTTCGTTGAGGAAGCTTTTCGATCATACCGTGCATTAGCTGAACGCTATGATCATTTGTCTAGAGAGCTTCAAAGCGCAAACCGCACAATCGCCACAGCTTTCCCTGAACATGTTCAGTTTCCTCTGGAGGATGATGATGATAATGAAAATGAA---------GATCCGCAGAAACCGCCTAAGCATCTTCATCTGATTCCTAAGGGAAGCAACATACCTGAAGTCCCTGAGATTCCA---AAGAACGAATTCAGGAGCCAGTCTATGATGTTGTCAAGAAAAGGACCAGCTGGTCTGAAAAGGACAGTATCTTCTGCTCAAGCGAAGCGGGAAGTTGCGATTGTGAGTTCTGGACTGAGTAAGGAAGAGGGCTTGGAGGAGATTGATAAGCTTCAGAAGGGAATCTTGGCGTTGCAGACTGAGAAAGAGTTTGTGAGGAGCTCGTATGAACAGTCTTATGAGAGGTATTGGGATTTGGAGAATGAAGTAACTGAAATGCAGAAAAGGGTTTGTAGCTTACAAGATGAGTTTGGTCTTGGTGCTGCGATTGATGATAGTGAAGCTAAGACATTGATGGCCAGCACCGCCTTGAGCTCTTGTAAAGACACACTAGCTAAGCTTGAGGAGAAACAGAAGCAATCTGTTGAAGAAGCGGAAATCGAAAAGGAAAGAATCGACACTGCTAAAGAGAGGTTTGATGCACTGAGGAACAGATTTAATAAACCGGAAATTAATGATCATGGTGAGGTTATTAAGACAGAAAAA---------GAA------AAAGATGTGGTTCAAGAATCGAGCTATGAATCTGAGAGAGAAGATTCAAATGAGAATCTCACTGTTGTGAAGCTTGCGGAGAAGATTGATGATCTTGTGCAGAGGGTTGTTTCATTGGAGACCGATGCTACGTCTCATACTGCACTTGTGAAGACATTAAGATCAGAGACAGATGATTTACATGAACATATCCGTGGTCTAGAGGAGGACAAGGCCTCTCTTGTTTCGGATTCCACAGATATGAAACAGAGAATAATCATTCTTGAAGACGAGCTGAGTAAAGTTAGAAAGCTATACCAAAAGGTGGAGGGTCAGAACAAGAGTCTACAGAATCAATTCAAGGAAGCCAATAGGACTGCAGAGGATTTATCTGGGAAGTTACAAGGTGTGAAGATGGATGAAGATGTTGAAGGAGCCGGAATTTTCCAAGAATTACAAGTTGTTTCAGGATCAGAAGATTCAAAA------------TCAATCTCAAAGGAGACAGAAAGGAGAAGTAGTGTGGAGGAACAGAAGAAAGATGACATTGTAGTTAAAGAGAGT---------GAAGGAGCTCAAGAAGAGAAACCTGAGATCAAAGACTCGTTTGCTTTATCAGAAACAGCAAGCACTTGTTTCGGAACAGAAGGAGAAGAGCTGGTAACAGAAGACGAAGATGAAGAGACACCAAACTGGAGGCAGTTGTTACCAGATGGCATGGAGGATAGAGAGAAGGTTCTGTTAGATGAATACACATCAGTACTAAGAGATTACAGAGAAGTAAAGAGAAAGTTAGGTGAAGTTGAGAAGAAGAACAGAGAAGGATTCTTCGAGCTTGCATTACAGTTGAGAGAACTCAAGAATGCTGTTGCTTACAAAGATGTGGAGATTCACTCGTTACGCCAAAAACTCGACACGCATGGGAAAGACTCTCCACATCAAGTAGAAGGAAGCAATCAGTTGGAACAGGATCAAGGACAACGAGAGAGTGTGAGCATTAGCATTTCACCAACTTCAAACTTCTCTGTTTCCACTACGCCGCATCATCAAGTTGGAGAGATGAAGAGAACA------------AAGTCAAATGAAGTTAGGGTGAAATTTGCAGACGTTGATGACAGTCCGAGAACAAATATTCCAACTGTGGGAGACAAAGTGCGTGCAGACATTGACGCGGTGTTGGAAGAGAATCTCGAGTTCTGGTTAAGATTTAGCACATCGGTGCATCAAATACAGAAGTACCAGACAACAGTTCAGGATCTGAAATCAGAGCTATTGAAGCTGAGAATCGAAAGCAAGCAACAGCAAGAATCTCCAAGA---------AGTAGTAGTAATAATACATCAGAGGCAAAGCCTATCTATAGACACCTTAGAGAGATTCGGACAGAGCTCCAGCTATGGCTAGAGAACAGTGCGGTTCTTAAAGACGAGCTTCAGGGAAGGTATGCATCGCTAGCTAATATCCAAGAAGAGATCGCGAGAGTCACGGCTCAGTCGGGTGGTACTAAAATAAGTGATTCCGAGATTAGTGGTTACCAAGCTGCAAAGTTCCATGGAGAGATACTTAACATGAAGCAAGAAAACAAAAGGGTCTCAAGCGAGCTTCAATCTGGTCTTGATCGTGTAAGAGCGTTGAAAACCGACGTGGAGAGGATTCTGAGTAAACTGGAAGATGATCTTGGGATCTCAAGTGCATCAGAAGCAAGAACAACACCGAGCAGGAGCTCGTCGAGTGGAAGACCAAGGATTCCATTACGGTCATTCTTGTTCGGTGTCAAGTTAAAGAAGCATAGACAACAGAAGCAAACTGCATCATCTCTCTTCTCTTGTGTCAGTCCATCTCCAGCTCTGCAAAAACAATCTAGTTACGTTAGGCAACCTGGAAAGCTCCCTGAA
>Eutrema_yunnanense_scaffold81_cov138.25_1
---------------ATGAAGTCAAAATCCAAGTCTCTCTCAGCACGCCGttcc---------------------------tcgccgcgtactcgctccggagctgtgccggaacctatttcctcgccgcgtactcgctccggagctgtgccggaacctatttcctcgccgcgtactcgctccggagctgtgccAGAACCTAATTCCTCG---CCGCGTACTTTCTCTAGATTTGTGCCACAATCTAATTCCTCGGCGCGTACTTTCTCTAGATTTGTGCCAGATTCTAATTCCTCGCCGCGTACTCGCTCCAGAGCTGTGCCAGAACCTAATTCCTCGCCGGTTCCCGACGAGATTCCT---CGAACGCCGTTTTCCTTCGGTGCCGTCACTCCCGTCGCCGGAACCCTAAAATCAGTCTCGTTATCTGACTGGTGGCTGACGAAGAAGACAAACCAGAAGGGTTTGTGTGTTGCGGGATTCGAATCGAAAGGTGGATCTGAAGTG---AGGCTATTTTCATCAGCAGCAATCTCAGAAAGACATGACAGTACCACTCTCGAGACATTCGATGGGATTACAGTTTGCATCAGTGGATTCATCAATCGGTCGCGTACTTTACAGAACGGCGGGTTCTCCTCTGAGGTTTGCAATCGTTTTCTCTTAGGGTTTCCGTATAACTGGAAAGATCACGATGAAGAAGAA------GCAGAGGAGAAGAAGAAGCATTTCAGCGTTTCGTTTGATGAGATTCCTGTGAACAGGTTACAGGATCTTCTCTTTACCTCT---TCTGCTTGCTTGAAAAATGAGATCTTGGATGATGTTGTTGACAGTTTAAGAGATTTGGTTTGTGCTAGCACT---------------------GAGAAATCAGACAAGAAATGTAAGAAATCAGGAATGGGTAATGAT------------------------------------------------GATGATGAGAGTGTGGTTCCAAGAGTTGTGGGAGTGAAGACTAGAGGGATGCTTAAACGGAGAGAAGACAATGAAGGTGAAGCT---TCCGTTGTGGAAAGAGTTCACACAACGTCCAAGAAGAAG---------------------------------------------------------------------------------------------------------------------------------------------------------------------------------------------------------------------------------------------------------------------------------------------------------------------------------------------------------------------------------------------------------------------------------------------------------------------------------------------------------------------------------------------------------------------------------------------------------------------------------------------------------------------------------------------------------------------------------------------------------------------------------------------------------------------------------------------------------------------------------------------------------------------------------------------------------------------------------------------------------------------------------------------------------------------------------------------------------------------------------------------------------------------------------------------------------------------------------------------------------------------------------------------------------------------------------------------------------------------------------------------------------------------------------------------------------------------------------------------------------------------------------------------------------------------------------------------------------------------------------------------------------------------------------------------------------------------------------------------------------------------------------------------------------------------------------------------------------------------------------------------------------------------------------------------------------------------------------------------------------------------------------------------------------------------------------------------------------------------------------------------------------------------------------------------------------------------------------------------------------------------------------------------------------------------------------------------------------------------------------------------------------------------------------------------------------------------------------AGATCAAGAGTGAAGACTAAAAGG------------------------------------------------------------------------------------------------------------------------------------------------------------------------------------------------------------------------------------------------------------------------------------------------------------------------------------------------------------------------------------------------------------------------------------------------------------------------------------------------------------------------------------------------------------------------------------------------------
>Sisymbrium_irio_maker2387.1
---ATGAAAATGGCAACGAAGTCAAAACCCCATCCTCTCTCAGCACGCCGCTCC---------------------------TCGCCGCGAACTCGCTCCGGAGCTGTGCCGGAACCTATATCCTCG---------------------------------------------------------------------------------------CCGCGTACTTGCTCCAGATTT------------------------------------------------------------------------------------GTGCCGGAACTTAATTCC---------ACCGACGACATTCCTTCAAGAACGCCGTTTTCCTCCAAGGCCATCACTCCCATCGTGGGAACCCAAAAGTCAGTGTCTTTATCTGATTGGTGGCTTACAAAGAAAGCAAACGAAAAGGGTTTACGCGTCACAGGGTTCGAATCAAAAGGTGGATCTGAAGTG---AGGCAATTCTCATCAGGACCAATCTCAATAAGACACGACAGTACAACTCTCGAGACATGTGATGGGATTACAGTTTGTGTCAGTGGACTCATCAATCGAACTCGTACTTTGCAAAAC---GGGTTTGCTTCTGAGGTTTGCAACCGTTTTCTTTTAGGGTTTCCGTATCAGTGGAAAGATTGCAGTGAAGAAGGATTCGTTGAGGAGGAGGAGAAGAAGCGTTTCACCGTTTCGTTTGATGATATTCCTGTGAATTGGTTGCAAGATGTTCTCTTTACGTCT---TCGTCTTGCTTTAAAGGTGACATCTTGCATCATGTTGTTGACAGTTTAAGAGGTTTCGTTTGTCCTATGAGTGAGAATTCAGACAAAGAATGTGATAAATCAGACAAGGAGTGTGAGAAATCAGACAAGAACTCTGAGAAATCAGACAAGGAATGTGAGAAATCAAGAATGGATAATGATGATGAGGAGGAGAAGAGTGTGGTTCCAAGTGTTGTGGGAGTGAAGACTAGAGGGATG---CGTAGGAGAGAAGAGAATGAAACTGCC------ACCATTGGGAAAAGAGTCCACACGTTGTCCAAGAAGAGA------------------------------------------------------------------------------------------------------------------------------------------------------------------------------------TCAAGAGAGAAGAGTAAAGATATGGAAGAGAAAGTAGAGTATACTCTTAAGATCATAGATGAAGATGGAGACACTTTTGCCAAAAGAGCTGAGATGTATTACCGTAAAAGGCCAGAGATTGTTAATTTCGTGGAAGAAGCTTTTCGATCATACCGTGCATTAGCTGAACGCTATGATCATTTATCTAGAGAGCTTCAAAGCGCAAACCGCACAATCGCCACAGCTTTCCCTGAACATGTTCAGTTTCCTTTGGAAGATGATGATGATGCAAATGAAGATCACGAAGGAAATCCGCGGAAACCG------CATCTTCATCTCATTCCCAAGGGAAGCAACATACCTGAAGTCCCCGAGATTCCA---AAGAAAGAATTCAGGAGTCAATCTATGATGCTGTCAAGAAAAGGACCAGCTGGTCTGAAAAGGACAGTATCTTCTGCTTTAGCGAAGCGAGAAGCGGCGATTGTGAGTTCGGGATTGAGTAAAGAAGAGGGTTTGGAGGAGATTGATAACCTTCAGAAGGGGATCTTGGCGTTGCAGACAGAGAAAGAGTTTGTGCGGAGCTCGTATGAGCAGTCTTATGAGAGGTATTGGGATTTGGAGAATGAAGTGACTGAGATGCAGAAGAGGGTTTGTAACTTACAAGATGAATTTGGTCTTGGTGCTCCGATCGATGATAGTGACGCTAGAACGTTGATGGCAAGCACCGCCTTGAGCTCTTGTAAGGACACACTAGTTAAGCTTGAAGAGAAACAGAAGCAATCTGTTGAAGAAGCGGAGATTGAGAAGGAAAGAATCACTACTGCTAAACAAAGGTTTGATGCATTGAGGAACAAATTCGAGAAAACGGAAAGTGGTGATCATGATGAGTTCATCAAGACAAAAGAACGTCAAGAAGAAAATGTAACTGATGTGGTTCAAGGATCGAGCTATGAATCTGAGAGAGATGATTCAAATGAGAATCTGACTGTTGTGAAGCTTGCGGAGAAGATTGATGATCTTGTGCAGAGGGTTGTTTCATTGGAGACCAATGCTTCGTCGCATACTGCATTGGTGAAGACATTACGATCAGAGACAGATGATTTACATGAACATATCCGTGGTCTAGAGGAGGACAAGGCGTCTCTTGTTTCGGATTCGACGGATATGAAACAGAGGATAACCGTTCTTGAAGACGAGCTGAGTAAAGTTAGAAAGTTATTCCAAAAGGTGGAAGATCAGAACAAGAGTCTACAGAAACAATTCAAGGAAGCAAATTGGACTGCTGAGGATTTATCTGGCAAGTTAAAAGATGTGAAGATGGATGAAGATGTCGAAGGAGCCGGAATTTTCCAGGAATTGCCAGTTGTTTCA---TCAGAAGATTCTCGTGATGATCTAAAGTCAATCTCAAAGGAGACAGGAACGAGAAGTAGTGTTGAGGGAAGGAAGAAAGATGCCAATGCAGTTAAAGAGATTGAAGACATTGAAGGAGCTCAAGAAGAGAAACCTGAGATTAAAGATTCGTTTGCTTTATCAGAAACAGCAAGCACTTGTTTCGGAACAGAAGGAGAAGAGCTGGTAACGGAAGACGAAGATGAAGAGACACCAAACTGGAGACAGTTGTTACCAGATGGCATGGAGGATAGAGAGAAGGTTCTGTTAGACGAATACACATCAGTACTAAGGGATTACAGAGAGGTAAAGAGAAAGTTGGGTGACGTCGAGAAAAAGAACCGAGAAGGATTCTTCGAGCTGGCATTACAGTTGAGGGAACTCAAGAATGCTGTTGCTTACAAAGACGTGGAGATTCAGTCATTACGCCAAAAACTCGACACGCCAGGGAAAGACTCTCCACATCAAGTAGAAGGAAATAACCAGTTGGAACATGATCAAGGACAACGTGAAAGCGTG------AGTATCTCACCAACTTCTAACTTTTCGGTTTCCACTACACCGCATCATCAAGTAGGAGAGATGAAGAGAACACCTGGAAGGACAAAGTCAAATGAGGTTAGGGTGAAATTTGCAGACGTTGATGATAGCCCGAGGACAAAGATTCCAACTGTGGAAGACAAAGTGCGTGCAGATATTGACGCTGTCTTGGAAGAGAATCTCGAGTTCTGGTTAAGATTTAGTACATCGGTACATCAGATACAGAAGTACCAGACAACAGTTCAGGATCTTAAATCAGAGCTGTCGAAGCTGAGAATCGAAAGCAAGCAACAGCAGGAATCTCCACGA---AGTAGTAGTAATCACGCAGCTGCATCAGAGGCAAAGCCTATCTATAGACACCTTAGAGAGATTCGAACAGAGCTGCAGCTATGGTTAGAGAACAGTGCAGTTCTTAAAGACGAACTCCAAGGAAGGTATGCATCGTTAGCTAATATCCAAGAAGAAATCGCAAGAGTCACGGCTCAGTCTGGTGGTAGTAAAGTAAGTGATTCAGAGATTAGTGGTTACCAAGCTGCAAAGTTCCATGGAGAGATACTTAACATGAAACAGGAGAACAAAAGGGTGTCAAGCGAACTTCAATCAGGTCTTGATCGTGTAAGAACGTTGAAGACAGACGTAGAGAGGATTTTAAGTAAACTGGAGGAGGATCTTGGGATCTCAAGTGCAACAGAAGCAAGAACAACTCCGAGTAAGAGCTCTTCGAGTGGAAGACCGAGGATTCCATTACGGTCATTCTTGTTTGGTGTCAAGTTAAAGAAGCATAGACAACAGAAGCAATCTGCATCATCTCTCTTCTCTTGTGTCAGTCCATCTCCAGCTCTGCAAAAACAGTCTAGTTACGTTAGA---CCTGGAAAGCTGCCTGAA
>Schrenkiella_parvula_Tp2g05410
------ATGGCGGCGACGAAGTCAACATTCCAGTCTCTCTCAGCATGCCGTTCC---------------------------TCTCCGCGTACTCGCTCCGGAGCTCTTCCGCAACCTAATTCCTCGCTGCGTACTCGCTCCGGAGCTCTTCCGCAACCTAATTCCTCGCTGCGTACTCGCTCCGGAGCTGTGCCGCATCCTAATTCTTCAACGCCGCGTACTTGCTCCAAATCC------------------------------------------------------------------------------------GTGCCGGAACTTAATGTCTCGCCGGAAACCGAAGAGATTCCT---CCAACGCCGCTTTCCTTCAAGGCCATCACTCCCGTCGTCGGAACCCTAAAATCAGTCTCCTTATCTGATTGGTGGCTAACGAAGAAGACAAAAGAGAATGCTTTAGGTGTTACAGGATTTGAATCTAAAAGTGGATCCGAAGTG---AGACTATTCTCATCAGGAGCAATCTCAACAAGACACGACAGTACCACTCTCGAGACATCTGATGGGATTACAGTTTGTGTCAGTGGATTCATCAATCGATCTCGTACATTACAAAAC---GGGTTTTCTTCTGAGGTTTGCAATCGTTTTCTTTTAGGTTTTCCGTATCACTGGAGAGATTACAATGAAGAAGGA---TTCGTGGAGGAGGAGAAGAAGCATTTCACCGTTTTGTTTGATGATATTCCTGTGAATAGGTTGCAAGATGTTCTGTTTACGTCT---TCTCCTTGCTTGAAAAGTAAGATCTTGGATGATGTTGTTGACAGTTTAAGAGATTTAGTTTGTCCTAGGACTGTGAAATCAGACAAGAAATGTGAGAAATCAGACAAGCGATGTGAGAAATCAAGAACGGTT---------------------------------------------------------GATGAGAGTTTGGTTCCAAGTGTTGTGGGAGTGAAGACTAGAGGCATGCTTAGAAGGAGAGAAGAGAATGAAACT---------ACCATTGGGGAAAGAGTCCACCTAACATCCAAGAAGAAGAGATCAAGAGAGAACAATAAAGGGACA------------------------------------------------------------------------------------AAAAGATGTTGCAGAGAGCAGCGAGCAATGCGTATTCATGGTGGTGGGCAAGCCACATCCGTACAAAGCAATCCAAATGGCTCGAACACAATCTTCAGGAAAGTAGAGTATACTCTTAAGATCATAGATGAAGATGGAGACACTTTTGCCAAAAGAGCTGAGATGTATTACCGTAAAAGGCCAGAGATTGTTAATTTCGTGGAAGAAGCTTTTCGATCATACCGTGCATTAGCTGAACGCTATGATCATTTATCTAGAGAGCTTCAGAGTGCAAACCGCACAATTGCCACAGCTTTCCCTGAACATGTTCAGTTTCCTCTGGAGGATGATGATGATGAAAATGAAGATCACGAAGGAAATCCGCGGAAACCGCCTAAGCATCTTCATCTAATTCCCAAGGGAAGCAACATACCTGAAGTCCCGGAGATTCCA---AAGAAAGAATTCAGGAGTCAATCTATGATGTTGTCTAGAAAAGGACCTGCAGGTCTGAAAAGGACAGTGTCTTCTGCACTAGCAAAGCGTGAAGCGGCGATTGTGAGTTCGGGATTGAGTAAAGAAGAGGGTTTAGAGGAGATTGATAAGCTTCAGAAAGGGATCTTGGCGTTGCAGACTGAGAAAGAGTTTGTGCGGAGCTCATATGAACAGTCTTATGAGAGGTATTGGGATTTGGAGAATGAAGTAACTGAGATGCAGAAGAGGGTTTGTAGCTTACAAGATGAGTTTGGTCTTGGTGCTGCAATTGATGATAGTAAAGCTAGGACGTTGATGGCGAGCACCGCCTTGAGCTCTTGTAAAGACACACTAGCTAAGCTTGAGGAGAAACAGAAGCAATCTGTTGAAGAAGCTGAAATTGAGAAAGAAAGAATCACTACTGCTAAAGAGAGGTTTGATGCATTGAGGAACAAGTTTGAAAATCCGGAAAGTGATGGTCATGATGAGGTTACTAAGACAGAAGAAAAAGAAAAAGAA------GCTGATGTGGTTCTAGAATCGAGCTATGAATCTGAGAGAGAAGATTCAAATGAGAATCTGACTGTTGTGAAGCTTGCAGAGAAGATTGATGATCTTGTGCAGAGGGTTGTTTCGTTGGAGACCAATGCTTCTTCTCATACTGCATTGGTGAAGACATTAAGATCAGAGACAGATGAATTACATGAACATATCCATGGTCTAGAGGAGGACAAGGCGTCTCTTGTTTCGGATTCCACGGTTATGAAAGAGAGGATAAGCGTTCTTGAAGACGAGCTGAGTAAAGTTAGAAAGCTATTCCAAAAGGTGGAAGATCAGAACAAGAGTCTACAGAATCAATTCAAGGAAGCCAATTGGACTGCTGAGAATTTATCTGGCAAGTTACAAGATGTGAAAATGGATGAAGATGTTGAAGGAGCCGGAATTTTCCAGGAATTGCCAGTTGTTTCAGGATCAGAAGATTCTCGCGATGATCTGAACTCAATCTCAAAGAAGACAGAAACA---AGTAGTGTAAAGGAAAGGAAGAACGATGCCATTGTAATGAAAGAGAGTGAAGACACTGAAGGAGCTCAAGAAGAGAAATCTGAGACTAAAGATTCGTTTGCTTTATCAGAAACAGCAAGCACTTGTTTCGGAACAGAAGGAGACGAGCTGGTAACAGAAGACGAAGATGAAGAGACACCAAACTGGAGACAGTTGTTACCGGATGGCATGGAGGATAGAGAGAAGGTTCTGTTAGATGAATACACATCAGTATTGAGGGATTACAGAGAAGTAAAGAGAAAATTAGGTGAAGTTGAGAAGAAGAACCGAGAAGGATTCTTCGAGCTGGCATTACAGTTGAGAGAACTCAAGAATGCGGCTGCTTACAAAGACGTAGAGATTCAGTCGTTACGCCAAAAACTCGACACGCCCGGGAAAGATTCACTACATCAGGTAGAAGGAAATAACCAGTTGGAACATGATCAAGGACAGCGTGAGAGTGTC------AGCATTTCACCAACTTCTAACTTTTCGGTTTCCACTACGCCGCACCATCAAGTAGGAGAGATTAAGAGAACATCTGGAAGGACAAAGTCAAATGAGGTTAGGGTGAAATTTGCAGACGTTGATGACAGCCCGAGAACAAAGATTCCAACTGTGGAAGACAAAGTGCGTGCAGATATTGACGCGGTATTGGAAGAGAATCTTGAGTTCTGGTTAAGATTTAGCACATCAGTACATCAGATACAGAAGTACCAGACAACAGTTCAAGATTTGAAATCAGAGCTATCAAAGCTGAGAATCGAGAGCAAACAACAGCAGGAATCTCCAAGA---AGTAGTAGCAATCACGCAGCTGCATCAGAGGCAAAACCTATCTATAGACACCTTAGAGAGATTCGAACAGAGCTGCAGCTATGGCTAGAGAACAGTGCGGTTCTTAAAGACGAACTCCAGGGAAGGTATGCATCACTAGCTAATATCCAAGAAGAAATCGCAAGAGTCACGGCTCAATCGGGTGGTAGTAAAGTAAGTGATTCAGAGATTACTGGTTATCAAGCTGCAAAGTTCCATGGAGAGATACTTAACATGAAACAGGAGAACAAAAGGGTCTCAAGCGAACTTCAATCAGGTCTTGATCGTGTAAGAGCACTGAAGACAGACGTAGAGAGGATTCTAAGTAAACTGGAAGAGGATCTTGGGATCTCAAGTGCAACAGAAGCAAGAACAACTCCGAGCAAGAGCTCTTCGAGTGGTAGACCGAGGATTCCACTACGGTCATTCTTGTTCGGTGTCAAGTTAAAGAAGCATAAACAACAGAAGCAATCTTCATCATCTCTCTTCTCTTGTGTCAGTCCGTCTCCAGCTCTGCTAAAACAGTCTAGTTACATTAGGCAACCTGGAAAGCTCCCTGAA
>Thlaspi_arvense_17942
---------ATGGCGACGAAGTCGAAACCCCTTTTTCTCTCAGCACGCCGTTCCTCGCCGCCTGTGCCGGAGCTAATTTCCTCGCCGCGTACTCGCTCCGGAGCTGTGCCGGAACTAATTTCCTCG---------------------------------------------------------------------------------------CCGCGTACTTTCTCTAAATTT------------------------------------------------------------------------------------GTGCCGGAACCAAATTCCTCGCCGCGAACAGACGGAATCCCT---CGAACGCCGTTTTCATCCGGAGCCGTGACTCCCGTCGTCGGAGCCCTAAAATCAGTCTCTTTATCCGATTGGTGGCTAACGAAGAAAGCAAATGAGAAGGCTTTGGGTGTTACAGGATTCGAATCGAAAGGTGGATATGAAGTG---AGGCTATTCTCGTCAGGAACAATCTCAATACGACATGACAGTACCACGCTCGAGACATCTGATGGGATTAGAGTTTGTATCAGTGGATTCATCAACCGATCGCGAACTTTACAGAAC---GGGTTTTCCTCTGAGGTTTGCAATCGTTTTCTCTTAGGGTTTCCGTATAGCTGGAAAGATCACGATGAAGATGAA------ACCGTAGAGGAGAAGAAGCATTTCGGGATTTCGTATGAGGATCTT------------------------CTGTTTACGTCT---TCTTCTTGCTTGAAAAGTGAGATCTTGGATGATGTAGTTAACAGTTTAAGAGATTTGGTTTGTCCTCGTACT---------------------GAGAAATCAAACGAGGAATGTGAGAAATCAAGAATGATTACTGAA------------------------------------------GATGATGATGATGAGAGTGTGGTTCCAAGTGTTGTGGGAGTGAAGACTAGAGGGATGCTTAGAAGAAGTGAAGAGAATGAAGCT---------TCCATTGGGAAAAGAATGTTGCAGAGAGCAGCGAGCAAT---------------------------------------------------------------------------------------------------------------------------------GCGTATTCATGGTGGTGGGCCAGCCACATCCGAACTAAGCAATCCAAATGGCTCGAACACAATCTTCAGGATATGGAAGAGAAAGTAGAGTATACACTTAAGATCATAGATGAAGATGGAGACACTTTTGCCAAAAGAGCTGAGATGTATTACCGTAAAAGGCCAGAGATTGTTAATTTCGTGGAGGAGGCTTTTCGATCATACCGTGCATTAGCTGAACGTTATGATCATTTGTCTAGAGAGCTTCAAAGCGCAAACCGCACAATCGCGACAGCTTTTCCTGAACATGTTCAGTTTCCTTTGGAAGATGATGATAATGAAAATGTAGATTTCGAAGGAAAC---------GCGCCTAAGCATCTTCATCTAATTCCCAAAGGAAGCAACATACCTGAAGTCCCGGAGATACCA---AAGAAAGAATTCAGGAGCCAGTCTATGATGTTGTCAAGAAAAGGACCAGCTGGTCTGAAAAGGACAGTTTCTTCTGCTCTAGCGAAGCGGGAAGCGGCGATTGTGAGTTCGGGATTGAGTAAAGAAGAAGGCTTGGAGGAGATTGATAAGCTTCAGAAAGGGATCTTGGCGTTACAGACCGAGAAAGAGTTTGTGAGGAGCTCGTATGAACAGTCTTATGAGAGGTATTGGGATTTGGAGAATGAAGTGACTGAGATGCAGAAGAGGGTTTGTAGCTTACAAGATGAGTTTGGTCTTGGTGCTGCGATTGATGATAGTGAAGCTAGGACGTTGATGGCGAGCACCGCCTTGAGCTCTTGTAAGGACACATTAGCTAAGCTTGAGGAGAAACAGAAGCAATCTGTTGAAGATGCTGAAATTGAGAAGGAAAGAATCATTACTGCTAAAGAGAGGTTTGATGCATTGAGGAACAAGTTTGAGAAATTGGAAAGCGATGATCATGATGAGGTGTTTAAGACAGAAGAA---GAAGAAGAA------GCTGATGTGGTTCAAGAATCGAGCTATGAATCTGAGAGAGAAGATTCAAATGAGAGTCTTACTGTTGTGAAGCTTGCGGAGAAGATTGATGATCTTGTGCAGAGGGTTGTTTCATTAGAGACCAATGCTTCTTCTCATACTGCACTGGTGAAGACATTAAGATCAGAGACAGATGATTTACATGAACATATACGTGGTCTAGAAGAGGACAAGGCGTCTCTTGTTTCGGATTCTACGGATATGAAACAGAGGATAACCGTTCTTGAAGACGAGCTGAGCCAGGTTAGAAAGCTATTCCAAAAGGTGGAAGATCAGAACAAGAATCTACAGAAACAATTCAAGGAAGCAAATACGACTGCTGATGATTTATCAGGCAAGTTACAAGATGTGAAGATGGATGAAGATGTTGAAGGAGCTGGAATTTTCCAGGAATTGCCTGTTATTTCAGGATCAGAA---------------------------ACAAAGGAGGCAGAAACGAGGAGTAGTGTGGAGGAAAGGAAGAAAGATGACACTGTAGTTAAAGAGAGTGAAGAGATTGAAGGAGGTGAAGAAGAGAAACCTGAGATTAAAGATTCTTTTGCTTTATCAGAAACAGCAAGCACTTGTTTCGGAACAGAAGGAGAAGAGATGGTTACGGAAGACGAAGATGATGAGACACCAAACTGGAGACAGTTGTTACCAGATGGCATGGAGGATAGAGAGAAGGTTCTGTTAGATGAATACACATCAGTACTAAGGGATTATAGAGAAGTAAAGAGAAAGTTAGGTGAAGTTGAGAAGAAGAACAGAGAAGGATTCTTCGAGCTGGCAATACAGTTGAGAGAACTCAAGAACGCTGTTGCTTACAAAGACGTAGAGATTCAGACTTTACGCCAGAAACTCGACACGCACGAGAAAGAGTCTCCGAATCAAGTGGAAGGAAGTAACCAGTTGGACCATGATCAAGGACAGCGAGAAAGTGTG------AGCATTTCACCAAGTTCGAACTTTTCTGTTTCCACTACGCCGCATCATCAAGTTGGAGACATGAAGAGAACACCTGGAAGAATAAAGCCAAATGAGGTAAGAGTGAAGTTTGCAGACGTTGATGACAGCCCAAGAACAAAGATTCCAACTGTGGAAGACAAAGTGCGTGCAGATATTGATTCTGTGTTGGAAGAGAATCTTGAGTTCTGGTTAAGATTTAGCACATCGGTACATCAGATACAGAAGTACCAGACAACAGTTCAGGATCTGAAATCAGAGCTATCGAAGCTGAGAATCGAAAGCAAGCAACGACTGGATTCTCCAAGAAGTAGCAGTAGTAATACTGCAGTTGCATCAGAGGCAAAGCCTATCTATAGACACCTTAGAGAGATTCGAACAGAGCTACAGTTATGGCTAGAGAACAGTGCGGTTCTTAAAGACGAACTCCAAGGAAGGTATGCATCGTTAGCTAATATCCAAGAAGAAATCGCGAGAGTCACGTCTCAGTCAGGTGGTAGTAAAGTAAGTGATTCAGAGATTAGTGGTTACCAAGCTGCAAAGTTCCATGGAGAGATACTTAATATGAAACAAGAGAACAAAAGGGTCTCAAGCGAACTTCAATCAGGTCTTGATCGTGTAAGAGCGTTGAAAACCGAAGCAGAGAGGATTCTAAGTAAACTAGAAGAGGATCTTGGGATCTCAAGTGCAACAGAAGCAAGAACAACGCCGAGCAAGAGCTCGTCTAGTGGAAGACCAAGGATTCCATTACGGTCGTTCTTGTTTGGTGTCAAGTTAAAGAAGCATAGCAAACAGAAGCAATCTGCATCATCTCTCTTCTCTTGTGTCAGTCCATCTCCAGCTCTGCAAAAACAGTCTAGTTACGTTAAGCAACCTGGAAGGCTTCCTGAA
