# Supplementary material for: Recurrent Plant-Specific Duplications of KNL2 and its Conserved Function as a Kinetochore Assembly Factor
Source: Mol Biol Evol. 2022 Jun 7;39(6):msac123. doi: 10.1093/molbev/msac123 (PMC9210943; doi:10.1093/molbev/msac123)
Supplement: msac123_Supplementary_Data [file msac123_supplementary_data.zip › Supplementary_File_8_Mutant analysis statistical data.xlsx]

## Sheet: Initial phenotyping
genotype	siliques	normal seeds	aborted ovules	aborted seeds	total
135778		27	36	5	68
135778		28	39	3	70
135778		27	37	3	67
135778		31	24	3	58
135778		22	22	11	55	ftest	0.00619595	p<0.05 so take unequal varience in ttest
135778		22	24	9	55	ttest	0.012553
				34	373	9.11528
091054		44	7	6	57
091054		60	0	4	64
091054		34	20	5	59
091054		50	1	14	65
091054		59	0	4	63
091054		44	0	7	51
				40	359	11.1421
						ftest	0.00435826	p<0.05 so take unequal varience in ttest
Col0		66	1	0	67	ttest	0.0084809
Col0		67	0	0	67
Col0		63	0	0	63
Col0		68	0	2	70
Col0		61	0	0	61
Col0		59	5	0	64

## Sheet: Dry seed phenotype data-stats
Genotype		Plant	siliques	Total	Normal seeds		Aborted ovules		Abnormal seeds	%Abnormal seeds					Col0	βknl2-1	βknl2-2
135778-Dry seeds		3	1	64	53	0.828125			11	17.19					0	17.19	16.1
			2	64	57	0.890625			7	10.94					0	10.94	9.7
			3	67	54	0.80597			13	19.4					3.2	19.4	7.4
		4	1	51	46	0.901961			5	9.8					0	9.8	30.5
			2	57	51	0.894737			6	10.53					0	10.53	13.6
			3	56	49	0.875			7	12.5					1.9	12.5	12.3
		5	1	56	45	0.803571			11	19.64					1.8	19.64	16.3
			2	46	37	0.804348			9	19.57	ftest	0.00992348			4.5	19.57	10.2
			3	40	32	0.8			8	20	ttest	4.36569e-06			1.7	20	3.8
		total		501	424	0.846307			77	15.37
091054-Dry seeds		11	1	56	47	0.839286			9	16.1
			2	62	56	0.903226			6	9.7
			3	68	63	0.926471			5	7.4
		28	1	59	41	0.694915			18	30.5
			2	59	51	0.864407			8	13.6
			3	57	50	0.877193			7	12.3
		46	1	43	36	0.837209			7	16.3
			2	49	44	0.897959			5	10.2
			3	53	51	0.962264			2	3.8	ftest	0.000232641
		total		506	439	0.867589			67	13.2	ttest	0.0014285
WT-Dry seeds		1	1	46	46	1			0	0
			2	63	63	1			0	0
			3	62	60	0.967742			2	3.2
		2	1	68	68	1			0	0
			2	46	46	1			0	0
			3	52	51	0.980769			1	1.9
		3	1	55	54	0.981818			1	1.8
			2	66	63	0.954545			3	4.5
			3	59	58	0.983051			1	1.7
		total		517	509	0.984526			8	1.5

## Sheet: Initial genotyping
	LP+RP	LB+RP		loading pattern	LB+RP					LP+RP	LB+RP			LP+RP	LB+RP			LP+RP	LB+RP			LP+RP	LB+RP
1-1-1	1	1		1-1-1	1				2-1-1	1	1	hetero	4-3-1	0	1	homo	4-5-17	1	0	wt	1-3-5	0	1	homo
1-1-2	1	1		1-1-9	1				2-1-2	0	1	homo	4-3-2	0	0		4-5-18	0	1	homo	1-3-6	1	1	hetero
1-1-3	1	0		1-2-2	1				2-1-3	0	1	homo	4-3-3	1	1	hetero	4-5-19	0	1	homo	1-3-7	1	1	hetero
1-1-4	0	1		1-2-10	0				2-1-4	0	1	homo	4-3-4	1	0	wt	4-5-20	0	1	homo	1-3-8	1	0	wt
1-1-5	1	0		1-2-18	0				2-1-5	1	0	wt	4-3-5	1	0	wt	4-5-21	1	1	hetero	1-3-9	1	1	hetero
1-1-6	1	1		1-2-26	1				2-1-6	1	1	hetero	4-3-6	1	1	hetero	4-5-22	1	1	hetero	1-3-10	1	1	hetero
1-1-7	1	0		3-1-1	1				2-1-7	1	1	hetero	4-3-7	1	1	hetero	4-5-23	1	1	hetero	1-3-11	1	0	wt
1-1-8	0	0		3-1-9	1				2-1-8	1	1	hetero	4-3-8	0	1	homo	4-5-24	0	1	homo	1-3-12	0	1	homo
1-1-9	1	1		3-1-17	0				2-1-9	1	1	hetero	4-3-9	1	1	hetero	4-5-25	1	0	wt	1-3-13	1	0	wt
1-1-10	1	1		3-2-8	1				2-1-10	1	1	hetero	4-3-10	1	1	hetero	5-1-10	1	0	wt	1-3-14	1	0	wt
1-1-11	1	1		3-2-16	1				2-1-11	1	1	hetero	4-3-11	0	0		5-1-11	1	1	hetero	1-3-15	0	0		1-1-1	1-1-9	1-2-2	1-2-10	1-2-18	1-2-26	3-1-1	3-1-9	3-1-17	3-2-8	3-2-16	3-2-24
1-1-12	0	1		3-2-24	1				2-1-12	1	1	hetero	4-3-12	1	0	wt	5-1-12	1	1	hetero	1-3-16	0	1	homo	1-1-2	1-1-10	1-2-3	1-2-11	1-2-19	1-2-27	3-1-2	3-1-10	3-2-1	3-2-9	3-2-17	3-2-25
1-1-13	0	1		1-1-2	1				2-1-13	1	1	hetero	4-3-13	1	0	wt	5-1-13	1	1	hetero	1-3-17	1	1	hetero	1-1-3	1-1-11	1-2-4	1-2-12	1-2-20	1-2-28	3-1-3	3-1-11	3-2-2	3-2-10	3-2-18	3-4-1
1-1-14	0	0		1-1-10	1				2-1-14	1	1	hetero	4-3-14	0	1	homo	5-1-14	1	1	hetero	1-3-18	0	1	homo	1-1-4	1-1-12	1-2-5	1-2-13	1-2-21	1-2-29	3-1-4	3-1-12	3-2-3	3-2-11	3-2-19	3-4-2
1-1-15	1	1		1-2-3	1				2-1-15	0	1	homo	4-3-15	0	1	homo	5-1-15	1	1	hetero	1-3-19	1	1	hetero	1-1-5	1-1-13	1-2-6	1-2-14	1-2-22	1-3-1	3-1-5	3-1-13	3-2-4	3-2-12	3-2-20	3-4-3
1-2-1	0	0		1-2-11	0				2-1-16	0	0		4-3-16	1	1	hetero	5-1-16	0	1	homo	1-3-20	0	1	homo	1-1-6	1-1-14	1-2-7	1-2-15	1-2-23	1-3-2	3-1-6	3-1-14	3-2-5	3-2-13	3-2-21	3-4-4
1-2-2	0	1		1-2-19	0				2-1-17	1	0	wt	4-3-17	1	1	hetero	5-1-17	1	1	hetero	1-3-21	0	0		1-1-7	1-1-15	1-2-8	1-2-16	1-2-24	1-3-3	3-1-7	3-1-15	3-2-6	3-2-14	3-2-22	3-4-5
1-2-3	1	1		1-2-27	1				2-1-18	1	1	hetero	4-3-18	1	1	hetero	5-1-18	1	1	hetero	1-3-22	1	0	wt	1-1-8	1-2-1	1-2-9	1-2-17	1-2-25	1-3-4	3-1-8	3-1-16	3-2-7	3-2-15	3-2-23	3-4-6
1-2-4	0	1		3-1-2	1				2-1-19	1	0	wt	4-3-19	1	1	hetero	5-1-19	1	1	hetero	1-3-23	1	1	hetero
1-2-5	0	1		3-1-10	1				2-1-20	1	0	wt	4-3-20	1	1	hetero	5-1-20	1	1	hetero	1-3-24	1	1	hetero
1-2-6	1	0		3-2-1	1				2-1-21	1	0	wt	4-3-21	1	1	hetero	5-1-21	1	1	hetero	1-3-25	1	1	hetero
1-2-7	1	1		3-2-9	1				2-1-22	1	0	wt	4-3-22	1	0	wt	5-1-22	1	0	wt	1-3-26	0	1	homo
1-2-8	1	1		3-2-17	1				2-1-23	1	1	hetero	4-3-23	0	1	homo	5-1-23	1	1	hetero	1-3-27*	0	0
1-2-9	0	0		3-2-25	1				2-1-24	1	0	wt	4-3-24	0	1	homo	5-1-24	0	1	homo	3-4-7	1	1	hetero
1-2-10	0	0		1-1-3	0				2-1-25	0	1	homo	4-3-25	1	0	wt	5-1-25	1	1	hetero	3-4-8	1	0	wt
1-2-11	1	0		1-1-11	1				2-1-26	1	1	hetero	4-3-26	0	1	homo	5-1-26	1	1	hetero	3-4-9	1	1	hetero
1-2-12	1	1		1-2-4	1				2-1-27	0	1	homo	4-3-27	1	1	hetero	5-1-27	1	1	hetero	3-4-10	1	1	hetero
1-2-13	1	1		1-2-12	1				2-1-28	1	0	wt	4-3-28	1	1	hetero	5-1-28	1	1	hetero	3-4-11	1	1	hetero
1-2-14	1	0		1-2-20	1				2-1-29	1	0	wt	4-3-29	1	1	hetero	5-1-29	0	1	homo	3-4-12	1	0	wt
1-2-15	1	0		1-2-28	0				2-1-30	1	1	hetero	4-3-30	1	1	hetero	5-1-30	1	1	hetero	3-4-13	1	1	hetero
1-2-16	0	0		3-1-3	1				2-1-31	1	1	hetero	4-3-31	0	1	homo	5-1-31	1	1	hetero	3-4-14	1	1	hetero
1-2-17	0	0		3-1-11	0				2-1-32	0	1	homo	4-3-32	1	0	wt	5-1-32	1	1	hetero	3-4-15	1	1	hetero
1-2-18	0	0		3-2-2	1				2-1-33	1	0	wt	4-3-33	1	1	hetero	5-1-33	1	1	hetero	3-4-16	1	0	wt
1-2-19	0	0		3-2-10	1				2-1-34	1	0	wt	4-3-34	0	1	homo	5-1-34	1	1	hetero	3-5-1	1	1	hetero
1-2-20	0	1		3-2-18	1				2-1-35	1	1	hetero	4-3-35	1	1	hetero	5-1-35	1	1	hetero	3-5-2	1	1	hetero
1-2-21	1	1		3-4-1	1				2-2-1	0	0		4-4-1	0	1	homo	5-1-36	1	1	hetero	3-5-3	1	1	hetero
1-2-22	0	1		1-1-4	1				2-2-2(2-3-2)	1	0	wt	4-4-2	0	1	homo	col0	1	0	wt	3-5-4	1	1	hetero
1-2-23	1	1		1-1-12	1				2-2-3	1	0	wt	4-4-3	1	1	hetero	neg	0	0		3-5-5	1	1	hetero
1-2-24	1	1		1-2-5	1				2-2-4	1	0	wt	4-4-4	1	1	hetero					3-5-6	1	1	hetero
1-2-25	1	1		1-2-13	1				2-2-5	1	0	wt	4-4-5	1	0	wt					3-5-7	0	1	homo
1-2-26	1	1		1-2-21	1				2-2-6	0	0		4-4-6	1	1	hetero					3-5-8	1	1	hetero
1-2-27	1	1		1-2-29	1				2-2-7	0	0		4-4-7	1	1	hetero					3-5-9	1	1	hetero
1-2-28	0	0		3-1-4	0				2-2-8	0	0		4-4-8	0	1	homo					3-5-10	1	0	wt
1-2-29	1	1		3-1-12	1				2-2-9	1	0	wt	4-4-9	1	1	hetero					3-5-11	0	0
1-3-1	1	0		3-2-3	0				2-2-10	1	0	wt	4-4-10	1	1	hetero					4-1-1	1	1	hetero
1-3-2	1	1		3-2-11	1				2-2-11	1	0	wt	4-4-11	1	1	hetero					4-1-2	1	0	wt
1-3-3	1	1		3-2-19	1				2-2-12	1	0	wt	4-4-12	1	1	hetero					4-1-3	1	1	hetero
1-3-4	1	0		3-4-2	0				2-2-13	1	0	wt	4-4-13	0	1	homo					4-1-4	1	0	wt
3-1-1	1	1		1-1-5	0				2-2-14	1	0	wt	4-4-14	1	1	hetero					4-1-5	1	1	hetero
3-1-2	1	1		1-1-13	1				2-2-15	1	0	wt	4-4-15	1	1	hetero					4-1-6	1	0	wt
3-1-3	0	1		1-2-6	0				2-2-16	1	0	wt	4-4-16	1	1	hetero					4-1-7	1	1	hetero
3-1-4	1	0		1-2-14	0				2-3-1	1	0	wt	4-4-17	1	1	hetero					4-1-8	1	1	hetero
3-1-5	1	0		1-2-22	1				2-3-2	1	0	wt	4-4-18	1	1	hetero					4-1-9	1	1	hetero
3-1-6	1	1		1-3-1	0				2-3-3	1	0	wt	4-4-19	1	0	wt					4-1-10	1	1	hetero
3-1-7	1	1		3-1-5	0				2-3-4	1	0	wt	4-4-20	1	1	hetero					4-1-11	1	0	wt
3-1-8	1	0		3-1-13	1				2-3-5	1	0	wt	4-4-21	1	0	wt					4-1-12	0	1	homo
3-1-9	1	1		3-2-4	1				2-3-6	1	0	wt	4-4-22	0	1	homo					4-1-13	1	0	wt
3-1-10	1	1		3-2-12	1				2-3-7	1	0	wt	4-4-23	0	1	homo					4-1-14	0	1	homo
3-1-11	1	0		3-2-20	1				2-3-8(2-3-3)	1	0	wt	4-4-24	0	1	homo					4-1-15	1	1	hetero
3-1-12	0	1		3-4-3	1				2-3-9	1	0	wt	4-4-25	1	1	hetero					4-1-16	0	1	homo
3-1-13	0	1		1-1-6	1				2-3-1	1	1	hetero	4-4-26	1	1	hetero					4-1-17	1	0	wt
3-1-14	1	1		1-1-14	0				2-3-2	1	0	wt	4-4-27	1	1	hetero					4-1-18	1	0	wt
3-1-15	1	1		1-2-7	1				2-3-3	1	1	hetero	4-4-28	0	1	homo					4-1-19	0	1	homo
3-1-16	1	0		1-2-15	0				2-3-4	0	1	homo	4-4-29	1	1	hetero					4-1-20	1	0	wt
3-1-17	0	0		1-2-23	1				2-3-5	1	0	wt	4-4-30	0	1	homo					4-1-21	1	1	hetero
3-2-1	1	1		1-3-2	1				2-3-6	1	1	hetero	4-4-31	1	1	hetero					4-1-22	1	1	hetero
3-2-2	1	1		3-1-6	1				2-3-7	1	0	wt	4-4-32	1	1	hetero					4-1-23	0	1	homo
3-2-3	0	0		3-1-14	1				4-2-1	1	1	hetero	4-4-33	1	1	hetero					4-1-24	1	1	hetero
3-2-4	1	1		3-2-5	1				4-2-2	0	1	homo	4-4-34	1	1	hetero					4-1-25	0	1	homo
3-2-5	1	1		3-2-13	0				4-2-3	0	1	homo	4-4-35	0	1	homo					4-1-26	0	1	homo
3-2-6	1	0		3-2-21	1				4-2-4	1	0	wt	4-4-36	1	1	hetero					4-1-27	1	0	wt
3-2-7	1	1		3-4-4	1				4-2-5	1	0	wt	4-4-37	1	0	wt					4-1-28	0	1	homo
3-2-8	1	1		1-1-7	0				4-2-6	1	0	wt	4-4-38	1	1	hetero					4-1-29	1	1	hetero
3-2-9	1	1		1-1-15	1				4-2-7	1	1	hetero	4-4-39	0	1	homo					4-1-30	1	1	hetero
3-2-10	1	1		1-2-8	1				4-2-8	1	1	hetero	4-4-40	1	1	hetero					4-1-31	0	1	homo
3-2-11	1	1		1-2-16	0				4-2-9	1	1	hetero	4-4-41	1	1	hetero					4-1-32	0	1	homo
3-2-12	0	1		1-2-24	1				4-2-10	1	1	hetero	4-4-42	1	1	hetero					4-1-33	1	1	hetero
3-2-13	1	0		1-3-3	1				4-2-11	0	1	homo	4-4-43	1	1	hetero					4-1-34	1	1	hetero
3-2-14	0	0		3-1-7	1				4-2-12	0	1	homo	4-5-1	0	1	homo					4-1-35	1	0	wt
3-2-15	1	1		3-1-15	1				4-2-13	1	1	hetero	4-5-2	0	1	homo					4-1-36	1	1	hetero
3-2-16	1	1		3-2-6	0				4-2-14	1	1	hetero	4-5-3	0	1	homo					4-1-37		1
3-2-17	1	1		3-2-14	0				4-2-15	1	1	hetero	4-5-4	0	1	homo					4-1-38		0
3-2-18	1	1		3-2-22	0				4-2-16	1	0	wt	4-5-5	0	1	homo					4-1-39		1
3-2-19	1	1		3-4-5	1				4-2-17	0	1	homo	4-5-6	0	1	homo					4-1-40		0
3-2-20	1	1		1-1-8	0				4-2-18	1	0	wt	4-5-7	1	0	wt					4-1-41		1
3-2-21	1	1		1-2-1	0				4-2-19	1	1	hetero	4-5-8	0	1	homo					5-1-1		1
3-2-22	1	0		1-2-9	0				4-2-20	1	1	hetero	4-5-9	1	1	hetero					5-1-2		1
3-2-23	1	1		1-2-17	0				4-2-21	1	1	hetero	4-5-10	1	0	wt					5-1-3		1
3-2-24	1	1		1-2-25	1				4-2-22	1	0	wt	4-5-11	1	1	hetero					5-1-4		1
3-2-25	1	1		1-3-4	0				4-2-23	1	1	hetero	4-5-12	0	0						5-1-5		1
3-4-1	0	1		3-1-8	0				4-2-24	1	1	hetero	4-5-13	1	1	hetero					5-1-6		1
3-4-2	1	0		3-1-16	0				4-2-25	1	0	wt	4-5-14	1	1	hetero					5-1-7		0
3-4-3	0	1		3-2-7	1				4-2-26	1	0	wt	4-5-15	0	1	homo					5-1-8	1	1	hetero
3-4-4	1	1		3-2-15	1				4-2-27	1	1	hetero	4-5-16	0	1	homo					5-1-9	1	1	hetero
3-4-5	1	1		3-2-23	1				col0	0	0		col0	1	0	wt					col0	1	0	wt
3-4-6	1	1		3-4-6	1				neg	0	0		neg	0	0						neg	0	0

## Sheet: statistics-genotyping
135778	score		091054	score
1-1-1	hetero		4-1-1	hetero
1-1-2	hetero		4-1-2	wt
1-1-3	wt		4-1-3	hetero
1-1-4	homo		4-1-4	wt
1-1-5	wt		4-1-5	hetero
1-1-6	hetero		4-1-6	wt
1-1-7	wt		4-1-7	hetero
1-1-8			4-1-8	hetero			135778	%	091054
1-1-9	hetero		4-1-9	hetero		homozygous	29	16.0221	51	24.6377
1-1-10	hetero		4-1-10	hetero		heterozygous	94	51.9337	106	51.2077
1-1-11	hetero		4-1-11	wt		wildtype	41	22.6519	35	16.9082
1-1-12	homo		4-1-12	homo		blank	17	9.39227	15	7.24638
1-1-13	homo		4-1-13	wt		total	181		207
1-1-14			4-1-14	homo
1-1-15	hetero		4-1-15	hetero
1-2-1			4-1-16	homo
1-2-2	homo		4-1-17	wt
1-2-3	hetero		4-1-18	wt
1-2-4	homo		4-1-19	homo
1-2-5	homo		4-1-20	wt
1-2-6	wt		4-1-21	hetero
1-2-7	hetero		4-1-22	hetero
1-2-8	hetero		4-1-23	homo
1-2-9			4-1-24	hetero
1-2-10			4-1-25	homo
1-2-11	wt		4-1-26	homo
1-2-12	hetero		4-1-27	wt
1-2-13	hetero		4-1-28	homo
1-2-14	wt		4-1-29	hetero
1-2-15	wt		4-1-30	hetero
1-2-16			4-1-31	homo
1-2-17			4-1-32	homo
1-2-18			4-1-33	hetero
1-2-19			4-1-34	hetero
1-2-20	homo		4-1-35	wt
1-2-21	hetero		4-1-36	hetero
1-2-22	homo		4-1-37
1-2-23	hetero		4-1-38
1-2-24	hetero		4-1-39
1-2-25	hetero		4-1-40
1-2-26	hetero		4-1-41
1-2-27	hetero		4-2-1	hetero
1-2-28			4-2-2	homo
1-2-29	hetero		4-2-3	homo
1-3-1	wt		4-2-4	wt
1-3-2	hetero		4-2-5	wt
1-3-3	hetero		4-2-6	wt
1-3-4	wt		4-2-7	hetero
1-3-5	homo		4-2-8	hetero
1-3-6	hetero		4-2-9	hetero
1-3-7	hetero		4-2-10	hetero
1-3-8	wt		4-2-11	homo
1-3-9	hetero		4-2-12	homo
1-3-10	hetero		4-2-13	hetero
1-3-11	wt		4-2-14	hetero
1-3-12	homo		4-2-15	hetero
1-3-13	wt		4-2-16	wt
1-3-14	wt		4-2-17	homo
1-3-15			4-2-18	wt
1-3-16	homo		4-2-19	hetero
1-3-17	hetero		4-2-20	hetero
1-3-18	homo		4-2-21	hetero
1-3-19	hetero		4-2-22	wt
1-3-20	homo		4-2-23	hetero
1-3-21			4-2-24	hetero
1-3-22	wt		4-2-25	wt
1-3-23	hetero		4-2-26	wt
1-3-24	hetero		4-2-27	hetero
1-3-25	hetero		4-3-1	homo
1-3-26	homo		4-3-2
2-1-1	hetero		4-3-3	hetero
2-1-2	homo		4-3-4	wt
2-1-3	homo		4-3-5	wt
2-1-4	homo		4-3-6	hetero
2-1-5	wt		4-3-7	hetero
2-1-6	hetero		4-3-8	homo
2-1-7	hetero		4-3-9	hetero
2-1-8	hetero		4-3-10	hetero
2-1-9	hetero		4-3-11
2-1-10	hetero		4-3-12	wt
2-1-11	hetero		4-3-13	wt
2-1-12	hetero		4-3-14	homo
2-1-13	hetero		4-3-15	homo
2-1-14	hetero		4-3-16	hetero
2-1-15	homo		4-3-17	hetero
2-1-16			4-3-18	hetero
2-1-17	wt		4-3-19	hetero
2-1-18	hetero		4-3-20	hetero
2-1-19	wt		4-3-21	hetero
2-1-20	wt		4-3-22	wt
2-1-21	wt		4-3-23	homo
2-1-22	wt		4-3-24	homo
2-1-23	hetero		4-3-25	wt
2-1-24	wt		4-3-26	homo
2-1-25	homo		4-3-27	hetero
2-1-26	hetero		4-3-28	hetero
2-1-27	homo		4-3-29	hetero
2-1-28	wt		4-3-30	hetero
2-1-29	wt		4-3-31	homo
2-1-30	hetero		4-3-32	wt
2-1-31	hetero		4-3-33	hetero
2-1-32	homo		4-3-34	homo
2-1-33	wt		4-3-35	hetero
2-1-34	wt		4-4-1	homo
2-1-35	hetero		4-4-2	homo
2-4-1	hetero		4-4-3	hetero
2-4-2	wt		4-4-4	hetero
2-4-3	hetero		4-4-5	wt
2-4-4	homo		4-4-6	hetero
2-4-5	wt		4-4-7	hetero
2-4-6	hetero		4-4-8	homo
2-4-7	wt		4-4-9	hetero
3-1-1	hetero		4-4-10	hetero
3-1-2	hetero		4-4-11	hetero
3-1-3	homo		4-4-12	hetero
3-1-4	wt		4-4-13	homo
3-1-5	wt		4-4-14	hetero
3-1-6	hetero		4-4-15	hetero
3-1-7	hetero		4-4-16	hetero
3-1-8	wt		4-4-17	hetero
3-1-9	hetero		4-4-18	hetero
3-1-10	hetero		4-4-19	wt
3-1-11	wt		4-4-20	hetero
3-1-12	homo		4-4-21	wt
3-1-13	homo		4-4-22	homo
3-1-14	hetero		4-4-23	homo
3-1-15	hetero		4-4-24	homo
3-1-16	wt		4-4-25	hetero
3-1-17			4-4-26	hetero
3-2-1	hetero		4-4-27	hetero
3-2-2	hetero		4-4-28	homo
3-2-3			4-4-29	hetero
3-2-4	hetero		4-4-30	homo
3-2-5	hetero		4-4-31	hetero
3-2-6	wt		4-4-32	hetero
3-2-7	hetero		4-4-33	hetero
3-2-8	hetero		4-4-34	hetero
3-2-9	hetero		4-4-35	homo
3-2-10	hetero		4-4-36	hetero
3-2-11	hetero		4-4-37	wt
3-2-12	homo		4-4-38	hetero
3-2-13	wt		4-4-39	homo
3-2-14			4-4-40	hetero
3-2-15	hetero		4-4-41	hetero
3-2-16	hetero		4-4-42	hetero
3-2-17	hetero		4-4-43	hetero
3-2-18	hetero		4-5-1	homo
3-2-19	hetero		4-5-2	homo
3-2-20	hetero		4-5-3	homo
3-2-21	hetero		4-5-4	homo
3-2-22	wt		4-5-5	homo
3-2-23	hetero		4-5-6	homo
3-2-24	hetero		4-5-7	wt
3-2-25	hetero		4-5-8	homo
3-4-1	homo		4-5-9	hetero
3-4-2	wt		4-5-10	wt
3-4-3	homo		4-5-11	hetero
3-4-4	hetero		4-5-12
3-4-5	hetero		4-5-13	hetero
3-4-6	hetero		4-5-14	hetero
3-4-7	hetero		4-5-15	homo
3-4-8	wt		4-5-16	homo
3-4-9	hetero		4-5-17	wt
3-4-10	hetero		4-5-18	homo
3-4-11	hetero		4-5-19	homo
3-4-12	wt		4-5-20	homo
3-4-13	hetero		4-5-21	hetero
3-4-14	hetero		4-5-22	hetero
3-4-15	hetero		4-5-23	hetero
3-4-16	wt		4-5-24	homo
3-5-1	hetero		4-5-25	wt
3-5-2	hetero		5-1-1
3-5-3	hetero		5-1-2
3-5-4	hetero		5-1-3
3-5-5	hetero		5-1-4
3-5-6	hetero		5-1-5
3-5-7	homo		5-1-6
3-5-8	hetero		5-1-7
3-5-9	hetero		5-1-8	hetero
3-5-10	wt		5-1-9	hetero
3-5-11			5-1-10	wt
			5-1-11	hetero
			5-1-12	hetero
			5-1-13	hetero
			5-1-14	hetero
			5-1-15	hetero
			5-1-16	homo
			5-1-17	hetero
			5-1-18	hetero
			5-1-19	hetero
			5-1-20	hetero
			5-1-21	hetero
			5-1-22	wt
			5-1-23	hetero
			5-1-24	homo
			5-1-25	hetero
			5-1-26	hetero
			5-1-27	hetero
			5-1-28	hetero
			5-1-29	homo
			5-1-30	hetero
			5-1-31	hetero
			5-1-32	hetero
			5-1-33	hetero
			5-1-34	hetero
			5-1-35	hetero
			5-1-36	hetero

## Sheet: Immunostainig data-stats
	nuclei number	genotype	no. of signals		nuclei number	genotype	no. of signals		nuclei number	genotype	no. of signals				Box plot info
	1	wildtype	10		1	091054	4		1	135778	4				wildtype	091054	135778
	2	wildtype	8		2	091054	6		2	135778	7				10	4	4
	3	wildtype	9		3	091054	4		3	135778	4				8	6	7
	4	wildtype	7		4	091054	3		4	135778	6				9	4	4
	5	wildtype	7		5	091054	5		5	135778	5				7	3	6
	6	wildtype	7		6	091054	6		6	135778	6				7	5	5
	7	wildtype	8		7	091054	0		7	135778	5				7	6	6
	8	wildtype	9		8	091054	5		8	135778	10				8	0	5
	9	wildtype	10		9	091054	3		9	135778	10				9	5	3
	10	wildtype	9		10	091054	6		10	135778	3				10	3	2
	11	wildtype	10		11	091054	4		11	135778	2				9	6	3
	12	wildtype	8		12	091054	4		12	135778	3				10	4	4
	13	wildtype	10		13	091054	3		13	135778	4				8	4	4
	14	wildtype	10		14	091054	5		14	135778	4				10	3	3
	15	wildtype	8		15	091054	6		15	135778	3				10	5	3
	16	wildtype	7		16	091054	5		16	135778	3				8	6	3
	17	wildtype	10		17	091054	0		17	135778	3				7	5	3
	18	wildtype	8		18	091054	3		18	135778	3				10	0	4
	19	wildtype	8		19	091054	4		19	135778	4				8	3	5
	20	wildtype	9		20	091054	2		20	135778	5				8	4	4
	21	wildtype	10		21	091054	6		21	135778	4				9	2	3
	22	wildtype	6		22	091054	4		22	135778	3				10	6	5
	23	wildtype	9		23	091054	5		23	135778	5				9	4	0
	24	wildtype	9		24	091054	2		24	135778	0				9	5	3
	25	wildtype	7		25	091054	1		25	135778	3				7	2	2
	26	wildtype	8		26	091054	3		26	135778	2				8	1	3
	27	wildtype	8		27	091054	5		27	135778	3				8	3	6
	28	wildtype	9		28	091054	2		28	135778	6				9	5	6
	29	wildtype	10		29	091054	4		29	135778	6				10	2	5
	30	wildtype	9		30	091054	5		30	135778	5				9	4	5
	31	wildtype	7		31	091054	3		31	135778	5				7	5	3
	32	wildtype	9		32	091054	8		32	135778	3				9	3	6
	33	wildtype	7		33	091054	0		33	135778	6				7	8	6
	34	wildtype	8		34	091054	5		34	135778	6				8	0	6
	35	wildtype	9		35	091054	7		35	135778	6				9	5	2
	36	wildtype	8		36	091054	4		36	135778	2				8	7	4
	37	wildtype	9		37	091054	8		37	135778	4				9	4	2
	38	wildtype	9		38	091054	7		38	135778	2				9	7	5
	39	wildtype	9		39	091054	3		39	135778	5				9	3	0
	40	wildtype	10		40	091054	2		40	135778	0				10	2	4
	41	wildtype	9		41	091054	2		41	135778	4				9	2	3
	42	wildtype	8		42	091054	3		42	135778	3				8	3	2
	43	wildtype	9		43	091054	2		43	135778	2				9	2	3
	44	wildtype	7		44	091054	6		44	135778	3				7	6	4
	45	wildtype	10		45	091054	7		45	135778	4				10	7	2
	46	wildtype	10		46	091054	5		46	135778	2				10	5	5
	47	wildtype	10		47	091054	4		47	135778	5				10	4	1
	48	wildtype	9		48	091054	5		48	135778	1				9	5	4
	49	wildtype	10		49	091054	4		49	135778	4				10	4	3
	50	wildtype	9		50	091054	7		50	135778	3				9	7	7
	51	wildtype	9		51	091054	3		51	135778	7				9	3	4
	52	wildtype	10		52	091054	5		52	135778	4				10	5	5
	53	wildtype	10						53	135778	5
						varience	3.76584
		varience	1.19759				1 tail	2 tail			1 tail	2 tail
						ftest p value	3.63058e-05	7.70472e-05		ftest p value	1.84941e-05	3.69881e-05
						p value less than 0.05 so take unequal varience option in t-test
					t-test with unequal varience		1.35865e-24		t-test with unequal varience		3.65247e-24

## Sheet: Germination rate- data
genotype	normal seedlings	ungerminated seeds	abnormal seedlings	total germinated	total seeds per silique	% abnormal seedlings per silique		%germination rate per silique
_091054	34	3	7	41	44	15.9091	15.91	93.1818	93.18
_091054	24	1	4	28	29	13.7931	13.79	96.5517	96.55
_091054	30	6	3	33	39	7.69231	7.69	84.6154	84.62
_091054	35	3	8	43	46	17.3913	17.39	93.4783	93.48
_091054	22	1	3	25	26	11.5385	11.54	96.1538	96.15
_091054	34	4	3	37	41	7.31707	7.32	90.2439	90.24
						ftest	0.00267276	ftest	0.201385
						test	0.000752331	test	0.0121591
135778	15	7	3	18	25	12	12	72	72
135778-3	32	15	4	36	51	7.84314	7.84	70.5882	70.59
135778-3	16	12	1	17	29	3.44828	3.45	58.6207	58.62
135778-3	9	9	0	9	18	0	0	50	50
135778-3	13	10	2	15	25	8	8	60	60
135778-3	25	21	4	29	50	8	8	58	58
						ftest	0.00265138	ftest	0.0158527
						test	0.0143353	test	5.422e-05
col0	44	1	0	44	45	0	0	97.7778	97.78
col0	47	0	1	48	48	2.08333	2	100	100
col0	44	0	0	44	44	0	0	100	100
col0	48	3	0	48	51	0	0	94.1176	94.12
col0	51	0	0	51	51	0	0	100	100
col0	29	0	0	29	29	0	0	100	100

## Sheet: Flourascence intensity calc
_091054
S.no	Picture No	Area	Mean	Std dev	min	max						Col-0	βknl2-1	βknl2-2
1	1_c0x0-2464y0-2056.tif:1242-1557	27.341	203.469	55.724	101	255						145.144	233.875	203.469
2	2_c0x0-2464y0-2056.tif:0982-1337	20.185	98.284	23.547	34	192						200.932	233.434	98.284
3	2_c0x0-2464y0-2056.tif:0772-0868	24.564	161.239	62.225	72	255						161.642	187.825	161.239
4	2_c0x0-2464y0-2056.tif:1806-1438	7.939	199.583	63.129	56	255						139.628	207.099	199.583
5	3_c0x0-2464y0-2056.tif:0869-2112	6.835	137.677	65.855	34	255						167.855	62.936	137.677
6	3_c0x0-2464y0-2056.tif:1194-2124	21.253	194.826	64.69	34	255						219.669	143.177	194.826
7	4_c0x0-2464y0-2056.tif:0125-2053	18.512	141.81	95.109	5	255						103.555	116.685	141.81
8	4_c0x0-2464y0-2056.tif:1576-2055	40.085	179.234	69.686	22	255						143.582	66.2	179.234
9	5_c0x0-2464y0-2056.tif:0904-0685	13.208	177.342	63.287	46	255						149.729	34.744	177.342
10	6_c0x0-2464y0-2056.tiff:1071-1090	6.728	171.063	76.366	51	255						165.486	174.753	171.063
11	6_c0x0-2464y0-2056.tiff:1574-1758	4.948	214.799	34.558	159	255						133.317	77.767	214.799
12	7_c0x0-2464y0-2056.tiff:0965-1554	8.046	161.566	54.51	92	255						250.17	118.868	161.566
13	7_c0x0-2464y0-2056.tiff:1210-1861	4.735	22.068	4.501	11	36						218.946	153.121	22.068
14	8_c0x0-2464y0-2056.tiff:0869-0280	19.438	142.932	52.455	62	255						220.434	96.716	142.932
15	9_c0x0-2464y0-2056.tiff:1379-1193	7.12	206.37	50.914	97	255						250.17	169.233	206.37
16	10_c0x0-2464y0-2056.tiff:0894-0322	4.735	243.489	21.412	183	255						218.946	142.006	243.489
17	11_c0x0-2464y0-2056.tiff:1036-1041	4.165	202.154	42.283	133	255						220.434	74.64	202.154
18	12_c0x0-2464y0-2056.tiff:0562-0672	5.589	76.675	65.291	10	254						174.716	247.661	76.675
19	13_c0x0-2464y0-2056.tiff:0677-0734	6.088	173.591	64.858	57	255						217.234	145.917	173.591
20	14_c0x0-2464y0-2056.tiff:1045-1159	28.159	19.239	6.198	0	39						234.401	115.635	19.239
21	21_c0x0-2464y0-2056.tiff:1255-0833	7.191	117.752	47.785	63	255						188.151	130.03	117.752
22	15_c0x0-2464y0-2056.tiff:0634-1788	5.945	225.946	39.407	143	255						223.278	141.3	225.946
23	16_c0x0-2464y0-2056.tiff:1559-2240	4.842	168.684	55.838	60	255						192.069	72.31	168.684
24	17_c0x0-2464y0-2056.tiff:0919-0867	9.505	46.625	24.574	9	138						239.912	128.539	46.625
25	17_c0x0-2464y0-2056.tiff:0810-0743	7.262	136.196	72.369	22	255						230.285	43.352	136.196
26	17_c0x0-2464y0-2056.tiff:0239-1081	17.693	157.324	60.192	55	255						192.387	132.713	152.905
27	17_c0x0-2464y0-2056.tiff:0984-0956	28.836	147.731	61.679	28	255							68.9821	79.4774
135778												0.077054	p>0.05 so take equal variance	0.0624151
S.no	Picture No	Area	Mean	Std dev	min	max						0.000170104		0.0102143
1	1_c0x0-2464y0-2056.tiff:1047-1235	5.411	233.875	26.332	176	255
2	1_c0x0-2464y0-2056.tiff:0258-1051	13.208	233.434	30.982	163	255
3	2_c0x0-2464y0-2056.tiff:0793-1990	3.453	187.825	53.79	115	255
4	3_c0x0-2464y0-2056.tiff:0957-1174	6.088	207.099	46.793	113	255
5	3_c0x0-2464y0-2056.tiff:0588-1420	25.062	62.936	21.765	25	144
6	4_c0x0-2464y0-2056.tiff:1406-0756	11.463	143.177	63.998	66	255
7	4_c0x0-2464y0-2056.tiff:1330-1107	7.583	116.685	49.359	25	255
8	4_c0x0-2464y0-2056.tiff:1084-1355	19.188	66.2	17.989	44	144
9	5_c0x0-2464y0-2056.tiff:0548-1252	18.619	34.744	9.303	12	62
10	5_c0x0-2464y0-2056.tiff:0703-1248	5.625	174.753	57.681	95	255
11	6_c0x0-2464y0-2056.tiff:1155-1299	17.408	77.767	59.758	34	255
12	6_c0x0-2464y0-2056.tiff:1921-1255	6.194	118.868	57.43	31	255
13	8_c0x0-2464y0-2056.tiff:1122-1369	6.194	153.121	67.807	66	255
14	9_c0x0-2464y0-2056.tiff:0560-0814	14.169	96.716	31.402	63	221
15	9_c0x0-2464y0-2056.tiff:0881-0215	10.075	169.233	60.924	86	255
16	9_c0x0-2464y0-2056.tiff:0805-0575	11.962	142.006	48.247	74	255
17	11_c0x0-2464y0-2056.tiff:1034-0338	14.133	74.64	27.211	17	168
18	12_c0x0-2464y0-2056.tiff:1084-1307	12.282	247.661	15.861	195	255
19	13_c0x0-2464y0-2056.tiff:0868-0771	7.725	145.917	63.114	4	255
20	13_c0x0-2464y0-2056.tiff:1285-0995	14.738	115.635	29.436	72	244
21	14_c0x0-2464y0-2056.tiff:0729-1064	10.644	130.03	74.275	30	255
22	16_c0x0-2464y0-2056.tiff:1604-0714	3.916	141.3	55.531	68	255
23	16_c0x0-2464y0-2056.tiff:0518-0540	5.625	72.31	23.069	43	147
24	17_c0x0-2464y0-2056.tiff:0887-0377	16.518	128.539	45.823	43	255
25	18_c0x0-2464y0-2056.tiff:1226-2046	8.081	43.352	40.458	5	176
Col-0
S.no	Picture No	Area	Mean	Std dev	min	max
1	1_c0x0-2464y0-2056.tiff:0950-1398	13.564	145.144	54.486	68	255
2	2_c0x0-2464y0-2056.tiff:0988-1278	13.599	200.932	48.303	119	255
3	3_c0x0-2464y0-2056.tiff:1009-1217	17.124	161.642	55.492	86	255
4	3_c0x0-2464y0-2056.tiff:0958-1421	7.761	139.628	47.691	86	255
5	3_c0x0-2464y0-2056.tiff:1378-0680	16.91	167.855	58.128	86	255
6	5_c0x0-2464y0-2056.tiff:0835-1191	18.512	219.669	43.046	133	255
7	6_c0x0-2464y0-2056.tiff:0991-1422	71.449	103.555	66.774	31	255
8	7_c0x0-2464y0-2056.tiff:0476-1622	19.687	143.582	58.474	71	255
9	7_c0x0-2464y0-2056.tiff:1466-1238	19.046	149.729	59.751	71	255
10	10_c0x0-2464y0-2056.tiff:1149-1556	17.052	165.486	59.843	81	255
11	10_c0x0-2464y0-2056.tiff:1012-1285	19.651	133.317	46.049	79	255
12	11_c0x0-2464y0-2056.tiff:1204-1506	28.551	250.17	11.435	180	255
13	12_c0x0-2464y0-2056.tiff:1209-2100	13.777	218.946	45.498	125	255
14	13_c0x0-2464y0-2056.tiff:0940-1938	18.441	220.434	40.01	141	255
15	11_c0x0-2464y0-2056.tiff:1204-1506	28.551	250.17	11.435	180	255
16	12_c0x0-2464y0-2056.tiff:1209-2100	13.777	218.946	45.498	125	255
17	13_c0x0-2464y0-2056.tiff:0940-1938	18.441	220.434	40.01	141	255
18	14_c0x0-2464y0-2056.tiff:1008-1107	26.344	174.716	63.987	81	255
19	15_c0x0-2464y0-2056.tiff:0578-2265	24.528	217.234	40.776	141	255
20	16_c0x0-2464y0-2056.tiff:0749-0413	17.302	234.401	30.106	162	255
21	17_c0x0-2464y0-2056.tiff:0709-1064	16.02	188.151	52.224	110	255
22	18_c0x0-2464y0-2056.tiff:1031-0891	40.797	223.278	38.968	139	255
23	19_c0x0-2464y0-2056.tiff:0592-1761	27.341	192.069	49.627	113	255
24	20_c0x0-2464y0-2056.tiff:1538-1160	39.409	239.912	23.618	160	255
25	21_c0x0-2464y0-2056.tiff:0678-1010	21.253	230.285	33.112	156	255
26	22_c0x0-2464y0-2056.tiff:1045-1211	26.13	244.125	21.349	179	255
